# Supplementary material for: TP53 intron 1 hotspot rearrangements are specific to sporadic osteosarcoma and can cause Li-Fraumeni syndrome
Source: Oncotarget. 2015 Feb 25;6(10):7727–40. doi: 10.18632/oncotarget.3115 (PMC4480712; doi:10.18632/oncotarget.3115)
Supplement: Supplementary file 2 [file oncotarget-06-7727-s002.xlsx]

## Sheet: Supp Table S6
RepClusterID	Lib	Index	ChromL	StrandL	StartL	EndL	SpanL	ChromR	StrandR	StartR	EndR	SpanR	UniqueSize	Span	SuperClusterSize	BlastScore1	AlignmentType1	Type	SV	INV_LeftSegment	INV_InvSegment	INV_RightSegment	INV_GapSpan	INV_InvSpan	INV_PartnerCluster	INS_Type	INS_Desc	INS_LeftSegment	INS_InsSegment	INS_RightSegment	INS_ParentGapSpan	INS_InsertionSpan	INS_PartnerCluster	LeftSVdb	RightSVdb	CoverageSVdb	CoverageTypeSVdb	DHO004HG19	DHO006DHO008HG19	DHO005HG19	DHO007DHO009HG19	CancerLibCount	DeletedGeneCount	DeletedGene	SpanningGene(+)	SpanningGeneINFO(+)	SpanningGene(-)	SpanningGeneINFO(-)	TruncGeneLeft(+)
DEL_11	DHO004HG19	5106	1	+	2210751	2211928	1177	1	+	2214031	2214841	810	4	2103	1	755	EE	Deletion	Deletion															Variation_4192	Variation_4192	1	WITHIN	DHO004HG19				1	0	-	NM_003036 [SKI]	SI[1,1]	-	-	-
DEL_13	DHO004HG19	5191	1	+	6061198	6064292	3094	1	+	6064876	6067189	2313	5	584	1	12	NA	Deletion	Deletion																			DHO004HG19				1	0	-	-	-	-	-	-
DEL_14	DHO004HG19	5286	1	+	10952563	10954202	1639	1	+	10956653	10958013	1360	10	2451	1	119	NA	Deletion	Deletion																			DHO004HG19				1	0	-	-	-	-	-	-
DIFFCHROM_69	DHO004HG19	134613	1	-	15150629	15151200	571	10	+	82490042	82490675	633	7	NA	2	92	NA	IsolatedTranslocation	IsolatedTranslocation																Variation_8663		SEPARATE	DHO004HG19				1	0	-	-	-	-	-	NM_015209 [KAZ];NM_201628 [KAZ]
DIFFCHROM_68	DHO004HG19	101462	1	+	15150933	15151405	472	10	+	82489645	82490371	726	4	NA	2	186	NA	IsolatedTranslocation	IsolatedTranslocation																Variation_8663		SEPARATE	DHO004HG19				1	0	-	-	-	-	-	NM_015209 [KAZ];NM_201628 [KAZ]
DEL_18	DHO004HG19	5462	1	+	20862036	20862969	933	1	+	20864893	20865897	1004	8	1924	1	63	NA	Deletion	Deletion																			DHO004HG19				1	0	-	-	-	-	-	-
DIFFSTRAND_7	DHO004HG19	137190	1	-	44821610	44821959	349	1	+	44824953	44825384	431	8	3343	2	111	NA	UnpairedInversion	UnpairedInversion																			DHO004HG19				1	0	-	-	-	-	-	-
DEL_22	DHO004HG19	6206	1	+	58741789	58743853	2064	1	+	58744865	58747040	2175	27	1012	1	14	NA	Deletion	Deletion																			DHO004HG19		DHO005HG19		2	0	-	-	-	-	-	-
DEL_23	DHO004HG19	6395	1	+	68006485	68007880	1395	1	+	68009524	68011006	1482	12	1644	1	93	NA	Deletion	Deletion																			DHO004HG19		DHO005HG19		2	0	-	-	-	-	-	-
DEL_28	DHO004HG19	6734	1	+	86739154	86740387	1233	1	+	86742139	86743287	1148	6	1752	1	12	NA	Deletion	Deletion																			DHO004HG19		DHO005HG19		2	0	-	-	-	-	-	-
DIFFCHROM_9	DHO004HG19	70773	1	+	91852779	91853092	313	5	-	71146741	71146942	201	49	NA	98	1456	EE	IsolatedTranslocation	complex																			DHO004HG19			DHO007DHO009HG19	2	0	-	-	-	-	-	-
DIFFCHROM_1	DHO004HG19	24279	1	+	91852781	91853008	227	2	+	230045486	230045616	130	80	NA	98	67	NA	IsolatedTranslocation	complex																			DHO004HG19			DHO007DHO009HG19	2	0	-	-	-	-	-	-
DIFFCHROM_12	DHO004HG19	178669	1	-	91852807	91853147	340	6	+	119558578	119558693	115	19	NA	98	100	NA	IsolatedTranslocation	complex																			DHO004HG19	DHO006DHO008HG19	DHO005HG19	DHO007DHO009HG19	4	0	-	-	-	-	-	-
DIFFCHROM_7	DHO004HG19	49776	1	+	91852810	91853122	312	19	+	24183680	24184147	467	63	NA	98	77	NA	IsolatedTranslocation	complex																Variation_8869		SEPARATE	DHO004HG19	DHO006DHO008HG19		DHO007DHO009HG19	3	0	-	-	-	-	-	-
DIFFCHROM_13	DHO004HG19	181708	1	-	91852889	91853112	223	8	-	82754686	82754796	110	7	NA	98	164	NA	IsolatedTranslocation	complex																Variation_6643		SEPARATE	DHO004HG19			DHO007DHO009HG19	2	0	-	-	-	-	-	-
DEL_31	DHO004HG19	7215	1	+	117878403	117880109	1706	1	+	117881855	117883744	1889	19	1746	1	49	NA	Deletion	Deletion																			DHO004HG19				1	0	-	-	-	-	-	-
DIFFSTRAND_10	DHO004HG19	40220	1	+	153751908	153752708	800	1	-	166398761	166399902	1141	7	12647194	2	66	NA	UnpairedInversion	UnpairedInversion																			DHO004HG19				1	0	-	-	-	-	-	-
DEL_36	DHO004HG19	7386	1	+	153890920	153892851	1931	1	+	153894043	153896193	2150	9	1192	1	11	NA	Deletion	Deletion																			DHO004HG19				1	0	-	-	-	NM_020699 [GATAD2B]	SI[1,1]	-
DEL_39	DHO004HG19	7483	1	+	159646628	159648691	2063	1	+	159649679	159651725	2046	43	988	1	24	NA	Deletion	Deletion																			DHO004HG19		DHO005HG19		2	0	-	-	-	-	-	-
DIFFCHROM_71	DHO004HG19	182588	1	-	168422259	168422816	557	8	-	30105488	30105666	178	6	NA	1	118	NA	IsolatedTranslocation	IsolatedTranslocation																			DHO004HG19				1	0	-	-	-	-	-	-
DIFFSTRAND_11	DHO004HG19	40380	1	+	169467347	169468314	967	1	-	235607278	235608474	1196	7	66140160	1	116	NA	UnpairedInversion	UnpairedInversion																			DHO004HG19				1	0	-	-	-	-	-	-
TANDEM_7	DHO004HG19	9319	1	+	172548772	172549683	911	1	+	166397091	166397576	485	3	6152592	2	1989	EE	TandemDuplication	TandemDuplication															Variation_6794	Variation_6794	6	COVER	DHO004HG19				1	0	-	-	-	-	-	NM_014283 [C1orf9];NM_016227 [C1orf9]
DIFFSTRAND_12	DHO004HG19	40434	1	+	175198494	175198792	298	1	-	175201754	175201908	154	3	3116	1	147	NA	UnpairedInversion	UnpairedInversion																			DHO004HG19				1	0	-	-	-	-	-	-
DIFFSTRAND_13	DHO004HG19	40448	1	+	176306972	176307543	571	1	-	230684730	230685275	545	5	54377732	1	74	NA	UnpairedInversion	UnpairedInversion																			DHO004HG19				1	0	-	-	-	-	-	-
DIFFSTRAND_14	DHO004HG19	138570	1	-	179243294	179245312	2018	1	+	244915470	244917594	2124	9	65672176	1	160	NA	UnpairedInversion	UnpairedInversion																			DHO004HG19				1	0	-	-	-	-	-	-
DIFFSTRAND_15	DHO004HG19	40473	1	+	179353483	179355080	1597	1	-	245321436	245323134	1698	20	65968054	1	162	NA	UnpairedInversion	UnpairedInversion																			DHO004HG19				1	0	-	-	-	-	-	NM_144696 [C1orf125]
DEL_41	DHO004HG19	7763	1	+	179453601	179455491	1890	1	+	179458555	179460157	1602	18	3064	1	113	NA	Deletion	Deletion																			DHO004HG19			DHO007DHO009HG19	2	0	-	NM_144696 [C1orf125]	SI[18,18]	-	-	-
DIFFSTRAND_16	DHO004HG19	138574	1	-	179491108	179492225	1117	1	+	179519178	179520888	1710	8	28070	1	354	EE	UnpairedInversion	UnpairedInversion																			DHO004HG19				1	0	-	-	-	-	-	NM_144696 [C1orf125]
DIFFSTRAND_17	DHO004HG19	40476	1	+	179611547	179613366	1819	1	-	179622232	179624073	1841	29	10707	1	206	NA	UnpairedInversion	UnpairedInversion																			DHO004HG19				1	0	-	-	-	-	-	NM_173533 [TDRD5]
TANDEM_6	DHO004HG19	9461	1	+	180558200	180559872	1672	1	+	153724106	153725710	1604	10	26835766	1	137	NA	TandemDuplication	TandemDuplication															Variation_6789	Variation_6789	2	COVER	DHO004HG19				1	0	-	-	-	-	-	-
DEL_43	DHO004HG19	7844	1	+	185126626	185128411	1785	1	+	246780220	246781843	1623	12	61651809	1	129	NA	Deletion	Deletion															Variation_2353	Variation_2353	1	COVER	DHO004HG19				1	634	NM_006469 [IVNS1ABP];NM_031935 [HMCN1];NR_031642 [MIR548F1];NM_001127708 [PRG4];NM_001127709 [PRG4];NM_001127710 [PRG4];NM_005807 [PRG4];NM_003292 [TPR];NM_001164245 [C1orf27];NM_001164246 [C1orf27];NM_017847 [C1orf27];NM_022375 [OCLM];NM_002597 [PDC];NM_022576 [PDC];NM_000963 [PTGS2];NM_024420 [PLA2G4A];NM_199051 [FAM5C];NR_033922 [LOC440704];NM_130782 [RGS18];NM_001039152 [RGS21];NM_002922 [RGS…	-	-	-	-	NM_001105518 [C1orf26];NM_017673 [C1orf26]
DEL_46	DHO004HG19	7894	1	+	188537303	188539009	1706	1	+	188540340	188541927	1587	14	1331	1	13	NA	Deletion	Deletion																			DHO004HG19		DHO005HG19		2	0	-	-	-	-	-	-
DEL_52	DHO004HG19	8062	1	+	207290815	207292302	1487	1	+	207293652	207295136	1484	6	1350	1	14	NA	Deletion	Deletion																			DHO004HG19				1	0	-	NM_000715 [C4BPA]	SI[4,4]	-	-	-
DIFFSTRAND_21	DHO004HG19	40675	1	+	234222648	234224507	1859	1	-	235269674	235271354	1680	48	1046847	2	145	NA	UnpairedInversion	UnpairedInversion																			DHO004HG19				1	0	-	-	-	-	-	NM_173508 [SLC35F3]
DIFFSTRAND_22	DHO004HG19	138793	1	-	235292438	235293702	1264	1	+	249148566	249149547	981	6	13856128	1	128	NA	UnpairedInversion	UnpairedInversion																			DHO004HG19				1	0	-	-	-	-	-	-
DEL_60	DHO004HG19	8232	1	+	236917687	236918629	942	1	+	236920642	236921526	884	11	2013	1	628	EE	Deletion	Deletion																			DHO004HG19				1	0	-	NM_001103 [ACTN2]	SI[17,17]	-	-	-
TANDEM_8	DHO004HG19	10424	1	+	238792565	238792754	189	1	+	172543786	172545018	1232	4	66248968	1	63	NA	TandemDuplication	TandemDuplication															Variation_2353	Variation_2353	1	COVER	DHO004HG19				1	0	-	-	-	-	-	-
DEL_61	DHO004HG19	8242	1	+	238851090	238852304	1214	1	+	238854108	238855642	1534	8	1804	1	17	NA	Deletion	Deletion																			DHO004HG19				1	0	-	-	-	-	-	-
DIFFSTRAND_23	DHO004HG19	138798	1	-	240995490	240997024	1534	1	+	246299855	246300787	932	8	5304365	1	103	NA	UnpairedInversion	UnpairedInversion																			DHO004HG19				1	0	-	-	-	-	-	-
DEL_62	DHO004HG19	8266	1	+	243780837	243782644	1807	1	+	243783779	243785895	2116	29	1135	1	13	NA	Deletion	Deletion																			DHO004HG19		DHO005HG19		2	0	-	-	-	NM_181690 [AKT3];NM_005465 [AKT3]	SI[5,5];SI[5,5]	-
DIFFCHROM_72	DHO004HG19	103234	1	+	245004271	245005517	1246	10	+	70392516	70394476	1960	3	NA	1	214	NA	IsolatedTranslocation	IsolatedTranslocation																			DHO004HG19				1	0	-	-	-	-	-	NM_198076 [FAM36A]
DIFFSTRAND_24	DHO004HG19	40681	1	+	245140579	245142570	1991	1	-	245336309	245338046	1737	7	195476	1	134	NA	UnpairedInversion	UnpairedInversion																			DHO004HG19				1	0	-	-	-	-	-	NM_032328 [EFCAB2];NR_026586 [EFCAB2];NM_001143943 [EFCAB2];NR_026587 [EFCAB2];NR_026588 [EFCAB2]
DEL_63	DHO004HG19	8273	1	+	245394386	245396352	1966	1	+	245397925	245399793	1868	26	1573	1	131	NA	Deletion	Deletion																			DHO004HG19				1	0	-	NM_018012 [KIF26B]	SI[2,2]	-	-	-
TANDEM_10	DHO004HG19	10529	1	+	245535674	245537618	1944	1	+	234218715	234220672	1957	52	11318903	2	154	NA	TandemDuplication	TandemDuplication															Variation_3336	Variation_3336	7	COVER	DHO004HG19				1	0	-	-	-	-	-	NM_018012 [KIF26B]
DEL_64	DHO004HG19	8277	1	+	245927133	245928862	1729	1	+	245970927	245972848	1921	12	42065	1	114	NA	Deletion	Deletion																			DHO004HG19				1	0	-	-	-	NM_001167740 [SMYD3];NM_022743 [SMYD3]	SI[10,10];SI[10,10]	-
DIFFSTRAND_25	DHO004HG19	40682	1	+	246906424	246907339	915	1	-	247844661	247845811	1150	5	938472	1	25	NA	UnpairedInversion	UnpairedInversion																			DHO004HG19				1	0	-	-	-	-	-	NM_016002 [SCCPDH]
DEL_72	DHO004HG19	221100	2	+	1006788	1008215	1427	2	+	1010414	1011465	1051	19	2199	1	895	EE	Deletion	Deletion																			DHO004HG19		DHO005HG19		2	0	-	NM_018968 [SNTG2]	SI[1,1]	-	-	-
DEL_80	DHO004HG19	221548	2	+	18116812	18118811	1999	2	+	18120079	18122199	2120	33	1268	1	13	NA	Deletion	Deletion																			DHO004HG19				1	0	-	-	-	-	-	-
DEL_85	DHO004HG19	222143	2	+	42344353	42346102	1749	2	+	42347474	42349189	1715	14	1372	1	13	NA	Deletion	Deletion																			DHO004HG19				1	0	-	-	-	-	-	-
DIFFCHROM_74	DHO004HG19	211546	2	+	68914249	68914574	325	5	-	64466245	64467364	1119	8	NA	2	173	NA	Insertion;IsolatedTranslocation	Insertion							Insertion_8	L2RDiffChrRevTrans	chr5:64466245..64467364	chr2:68914249..68914680	chr5:64468516..64469067	1152	431	364036					DHO004HG19		DHO005HG19		2	0	-	-	-	-	-	-
DIFFCHROM_75	DHO004HG19	364036	2	-	68914269	68914680	411	5	+	64468516	64469067	551	7	NA	2	1848	EE	Insertion;IsolatedTranslocation	Insertion							Insertion_8	L2RDiffChrRevTrans	chr5:64466245..64467364	chr2:68914249..68914680	chr5:64468516..64469067	1152	431	211546					DHO004HG19		DHO005HG19	DHO007DHO009HG19	3	0	-	-	-	-	-	-
DEL_90	DHO004HG19	222802	2	+	70659271	70661258	1987	2	+	70662492	70664424	1932	28	1234	1	343	EE	Deletion	Deletion																			DHO004HG19				1	0	-	-	-	-	-	-
DIFFCHROM_76	DHO004HG19	367566	2	-	72706291	72707707	1416	12	+	13178780	13179908	1128	9	NA	1	138	NA	IsolatedTranslocation	IsolatedTranslocation																			DHO004HG19				1	0	-	-	-	-	-	-
DIFFSTRAND_27	DHO004HG19	288332	2	+	73521198	73522507	1309	2	-	73523511	73524568	1057	8	2061	1	16	NA	UnpairedInversion	UnpairedInversion																			DHO004HG19				1	0	-	-	-	-	-	-
DIFFCHROM_77	DHO004HG19	293288	2	+	82163886	82165454	1568	14	-	102528394	102529964	1570	5	NA	1	109	NA	IsolatedTranslocation	IsolatedTranslocation																			DHO004HG19				1	0	-	-	-	-	-	-
DEL_95	DHO004HG19	223196	2	+	89877101	89877339	238	2	+	89880621	89881417	796	6	3282	1	345	Others	Deletion	Deletion																			DHO004HG19				1	0	-	-	-	-	-	-
DEL_96	DHO004HG19	223357	2	+	102966709	102967147	438	2	+	102970706	102971489	783	4	3559	2	41	NA	Insertion;Deletion	Insertion							Insertion_5	F2BSameChrDirTrans	chr2:102967699..102968307	chr2:102966709..102967156	chr2:102970706..102971489	2399	447	225542					DHO004HG19		DHO005HG19		2	0	-	-	-	-	-	-
DEL_100	DHO004HG19	223576	2	+	115626118	115628026	1908	2	+	115628949	115631006	2057	7	923	1	18	NA	Deletion	Deletion																			DHO004HG19				1	0	-	NM_020868 [DPP10];NM_001178036 [DPP10]	SI[1,1];SI[2,2]	-	-	-
DEL_102	DHO004HG19	223796	2	+	126507858	126509552	1694	2	+	126510945	126512494	1549	21	1393	1	13	NA	Deletion	Deletion																			DHO004HG19				1	0	-	-	-	-	-	-
DIFFSTRAND_32	DHO004HG19	289128	2	+	129682928	129684277	1349	2	-	129685866	129686072	206	8	1795	1	123	NA	UnpairedInversion	UnpairedInversion																			DHO004HG19				1	0	-	-	-	-	-	-
DEL_1	DHO004HG19	223892	2	+	133016689	133017248	559	2	+	133020106	133020724	618	8	2858	98	13	NA	Deletion	complex															Variation_7231	Variation_7231	1	WITHIN	DHO004HG19		DHO005HG19		2	0	-	-	-	-	-	-
DIFFCHROM_26	DHO004HG19	401258	2	-	133017110	133017359	249	14	-	88237612	88237820	208	6	NA	98	74	NA	IsolatedTranslocation	complex															Variation_7231			SEPARATE	DHO004HG19	DHO006DHO008HG19	DHO005HG19	DHO007DHO009HG19	4	0	-	-	-	-	-	-
DIFFCHROM_23	DHO004HG19	349060	2	-	133018893	133019056	163	13	-	28033723	28033977	254	11	NA	98	279	NA	IsolatedTranslocation	complex															Variation_7231			SEPARATE	DHO004HG19	DHO006DHO008HG19	DHO005HG19	DHO007DHO009HG19	4	0	-	-	-	-	-	-
DEL_2	DHO004HG19	223898	2	+	133024988	133027837	2849	2	+	133030173	133031019	846	9	2336	98	105	NA	Deletion	complex																			DHO004HG19				1	0	-	-	-	-	-	-
DIFFCHROM_16	DHO004HG19	269114	2	+	133030299	133030554	255	10	+	98561357	98561546	189	6	NA	98	69	NA	IsolatedTranslocation	complex															Variation_7231			SEPARATE	DHO004HG19	DHO006DHO008HG19	DHO005HG19	DHO007DHO009HG19	4	0	-	-	-	-	-	-
DIFFCHROM_15	DHO004HG19	251614	2	+	133034303	133034779	476	6	-	119558574	119558696	122	9	NA	98	71	NA	IsolatedTranslocation	complex															Variation_7231			SEPARATE	DHO004HG19	DHO006DHO008HG19	DHO005HG19	DHO007DHO009HG19	4	0	-	-	-	-	-	-
DEL_105	DHO004HG19	224022	2	+	139681035	139683017	1982	2	+	139684516	139686347	1831	35	1499	1	11	NA	Deletion	Deletion																			DHO004HG19				1	0	-	-	-	-	-	-
DIFFCHROM_82	DHO004HG19	317130	2	+	153995641	153996576	935	17	+	74377307	74377423	116	5	NA	1	21	NA	IsolatedTranslocation	IsolatedTranslocation																Variation_5032		SEPARATE	DHO004HG19		DHO005HG19		2	0	-	-	-	-	-	-
DIFFSTRAND_39	DHO004HG19	325179	2	-	188588355	188589698	1343	2	+	190139850	190141157	1307	8	1551495	2	105	NA	UnpairedInversion	UnpairedInversion																			DHO004HG19				1	0	-	-	-	-	-	-
DIFFSTRAND_40	DHO004HG19	289654	2	+	188593063	188594792	1729	2	-	196365675	196367682	2007	24	7772890	1	114	NA	UnpairedInversion	UnpairedInversion																			DHO004HG19				1	0	-	-	-	-	-	-
DIFFSTRAND_41	DHO004HG19	325181	2	-	188704664	188706273	1609	2	+	196977417	196979071	1654	9	8272753	1	171	NA	UnpairedInversion	UnpairedInversion																			DHO004HG19				1	0	-	-	-	-	-	-
DEL_117	DHO004HG19	224690	2	+	189117940	189119531	1591	2	+	189121183	189123109	1926	23	1652	1	12	NA	Deletion	Deletion																			DHO004HG19		DHO005HG19		2	0	-	-	-	-	-	-
DEL_116	DHO004HG19	224702	2	+	190140865	190142677	1812	2	+	196562913	196564900	1987	15	6420236	2	115	NA	Deletion	Deletion															Variation_30106	Variation_30106	3	COVER	DHO004HG19				1	34	NM_032168 [WDR75];NM_014585 [SLC40A1];NM_019048 [ASNSD1];NM_144708 [ANKAR];NM_022353 [OSGEPL1];NM_001128150 [ORMDL1];NM_016467 [ORMDL1];NM_000534 [PMS1];NM_001128143 [PMS1];NM_001128144 [PMS1];NM_005259 [MSTN];NM_001042521 [C2orf88];NM_001042520 [C2orf88];NM_001042519 [C2orf88];NM_032321 [C2orf88];NM_014362 [HIBCH];NM_198047 [HIBCH];NM_001128928 [INPP1];NM_002194 [INPP1];NM_017694 [MFSD6];NM_0011…	-	-	-	-	-
TANDEM_18	DHO004HG19	227243	2	+	196482788	196484336	1548	2	+	195531696	195533239	1543	14	952640	1	98	NA	TandemDuplication	TandemDuplication															Variation_4323	Variation_4323	19	COVER	DHO004HG19				1	0	-	-	-	-	-	-
TANDEM_19	DHO004HG19	227294	2	+	199017522	199018519	997	2	+	196386982	196387750	768	18	2631537	1	98	NA	TandemDuplication	TandemDuplication																			DHO004HG19				1	0	-	-	-	-	-	-
DIFFCHROM_83	DHO004HG19	296320	2	+	209033486	209033609	123	17	-	19993798	19994008	210	4	NA	1	139	NA	IsolatedTranslocation	IsolatedTranslocation																			DHO004HG19				1	0	-	-	-	-	-	-
DEL_126	DHO004HG19	224928	2	+	225290944	225292883	1939	2	+	225294032	225295957	1925	16	1149	1	24	NA	Deletion	Deletion																			DHO004HG19				1	0	-	-	-	-	-	-
DEL_128	DHO004HG19	224941	2	+	227340749	227341597	848	2	+	227347606	227349327	1721	4	6009	1	18	NA	Deletion	Deletion															Variation_9979	Variation_9979	41	COVER	DHO004HG19		DHO005HG19		2	0	-	-	-	-	-	-
DIFFCHROM_20	DHO004HG19	301471	2	+	230045488	230045617	129	11	-	85195020	85195227	207	27	NA	98	73	NA	IsolatedTranslocation	complex																Variation_3860		SEPARATE	DHO004HG19				1	0	-	-	-	-	-	-
DEL_129	DHO004HG19	224995	2	+	242143753	242144896	1143	2	+	242146681	242147861	1180	6	1785	1	800	EE	Deletion	Deletion																			DHO004HG19				1	0	-	NM_001001891 [ANO7]	SI[10,10]	-	-	-
DEL_130	DHO004HG19	225000	2	+	242504257	242506000	1743	2	+	242507547	242509118	1571	7	1547	1	124	NA	Deletion	Deletion															Variation_4331	Variation_4331	1	WITHIN	DHO004HG19				1	0	-	NM_032515 [BOK]	SI[3,3]	-	-	-
DEL_131	DHO004HG19	225001	2	+	242703762	242704620	858	2	+	242707243	242708403	1160	5	2623	1	956	EE	Deletion	Deletion																			DHO004HG19				1	0	-	NM_152783 [D2HGDH]	IE[9,10]	-	-	-
DEL_133	DHO004HG19	440155	3	+	173934	175854	1920	3	+	177338	179127	1789	18	1484	1	557	EE	Deletion	Deletion															Variation_29724	Variation_29724	1	WITHIN	DHO004HG19				1	0	-	-	-	-	-	-
DEL_134	DHO004HG19	440193	3	+	2303587	2304031	444	3	+	2312567	2312759	192	4	8536	1	15	NA	Deletion	Deletion															Variation_2435	Variation_2435	3	WITHIN	DHO004HG19				1	0	-	NM_175607 [CNTN4]	SI[1,1]	-	-	-
DEL_136	DHO004HG19	440303	3	+	8216871	8218723	1852	3	+	8224416	8226220	1804	37	5693	1	381	EE	Deletion	Deletion																			DHO004HG19				1	0	-	-	-	-	-	-
DIFFCHROM_89	DHO004HG19	467713	3	+	74685395	74686308	913	9	-	89891672	89892944	1272	11	NA	1	133	NA	IsolatedTranslocation	IsolatedTranslocation																			DHO004HG19				1	0	-	-	-	-	-	-
DIFFCHROM_94	DHO004HG19	538791	3	-	75985240	75985576	336	19	+	33444361	33444496	135	3	NA	1	129	NA	IsolatedTranslocation	IsolatedTranslocation															Variation_3434			SEPARATE	DHO004HG19		DHO005HG19		2	0	-	-	-	-	-	-
DEL_148	DHO004HG19	441365	3	+	82200680	82201899	1219	3	+	82204119	82205241	1122	11	2220	1	117	NA	Deletion	Deletion																			DHO004HG19				1	0	-	-	-	-	-	-
DEL_153	DHO004HG19	441514	3	+	99627182	99628699	1517	3	+	99630306	99631668	1362	5	1607	1	15	NA	Deletion	Deletion																			DHO004HG19		DHO005HG19		2	0	-	NM_032359 [C3orf26]	SI[1,1]	NR_031662 [MIR548G];NM_182909 [FILIP1L];NM_001042459 [FILIP1L]	SI[1,1];SI[4,4];SI[4,4]	-
DEL_155	DHO004HG19	441612	3	+	108629813	108630687	874	3	+	108633733	108634880	1147	10	3046	1	111	NA	Deletion	Deletion																			DHO004HG19				1	0	-	-	-	NM_005459 [GUCA1C]	SI[3,3]	-
DIFFCHROM_97	DHO004HG19	479852	3	+	109749899	109750509	610	6	-	78649454	78649674	220	7	NA	2	127	NA	IsolatedTranslocation	IsolatedTranslocation																			DHO004HG19				1	0	-	-	-	-	-	-
DIFFCHROM_98	DHO004HG19	524156	3	-	109753450	109753953	503	6	+	78649428	78649595	167	3	NA	2	99	NA	IsolatedTranslocation	IsolatedTranslocation																			DHO004HG19				1	0	-	-	-	-	-	-
DEL_157	DHO004HG19	441695	3	+	116303537	116305436	1899	3	+	116917141	116919202	2061	28	611705	1	31	NA	Deletion	Deletion															Variation_3445	Variation_3445	1	PARTIAL	DHO004HG19				1	1	NR_015391 [LOC285194]-	-	-	-	-	-
DEL_158	DHO004HG19	441781	3	+	124888232	124889983	1751	3	+	124891288	124893037	1749	7	1305	1	96	NA	Deletion	Deletion																			DHO004HG19		DHO005HG19		2	0	-	-	-	NM_024628 [SLC12A8];NM_001195483 [SLC12A8]	SI[5,5];SI[4,4]	-
DIFFCHROM_101	DHO004HG19	550459	3	-	138160010	138160918	908	17	+	7683739	7684360	621	5	NA	1	128	NA	IsolatedTranslocation	IsolatedTranslocation																			DHO004HG19				1	0	-	-	-	-	-	NM_031913 [ESYT3]
DEL_164	DHO004HG19	441942	3	+	143166452	143167653	1201	3	+	143169386	143170663	1277	5	1733	1	60	NA	Deletion	Deletion																			DHO004HG19				1	0	-	-	-	NM_173653 [SLC9A9]	SI[12,12]	-
DEL_166	DHO004HG19	441980	3	+	147443726	147444019	293	3	+	147447238	147447792	554	4	3219	1	959	EE	Deletion	Deletion																			DHO004HG19				1	0	-	-	-	-	-	-
DEL_171	DHO004HG19	442248	3	+	178402859	178403742	883	3	+	178405790	178406613	823	4	2048	1	14	NA	Deletion	Deletion																			DHO004HG19				1	0	-	NM_181361 [KCNMB2];NM_005832 [KCNMB2]	SI[1,1];SI[1,1]	-	-	-
DEL_172	DHO004HG19	442250	3	+	178548180	178549997	1817	3	+	178551154	178552977	1823	15	1157	1	12	NA	Deletion	Deletion																			DHO004HG19				1	0	-	NM_181361 [KCNMB2];NM_005832 [KCNMB2]	SI[4,4];SI[5,5]	-	-	-
DEL_173	DHO004HG19	442251	3	+	178565724	178567196	1472	3	+	178568619	178570074	1455	9	1423	1	0	NA	Deletion	Deletion																			DHO004HG19				1	0	-	-	-	-	-	-
DEL_174	DHO004HG19	442286	3	+	184469390	184471452	2062	3	+	184473153	184474363	1210	15	1701	1	230	NA	Deletion	Deletion																			DHO004HG19				1	0	-	-	-	-	-	-
DEL_177	DHO004HG19	442317	3	+	188500777	188501694	917	3	+	188503640	188504630	990	4	1946	1	501	EE	Deletion	Deletion																			DHO004HG19				1	0	-	NM_001167672 [LPP];NM_005578 [LPP];NM_001167671 [LPP]	SI[7,7];SI[8,8];SI[8,8]	-	-	-
DIFFSTRAND_47	DHO004HG19	486603	3	+	190831452	190832176	724	3	-	190833789	190833936	147	5	1760	1	34	NA	UnpairedInversion	UnpairedInversion																			DHO004HG19				1	0	-	-	-	-	-	-
DEL_181	DHO004HG19	442358	3	+	194553663	194555014	1351	3	+	194556518	194557906	1388	5	1504	1	38	NA	Deletion	Deletion																			DHO004HG19				1	0	-	-	-	-	-	-
DEL_185	DHO004HG19	442372	3	+	196054114	196055769	1655	3	+	196057077	196058750	1673	8	1308	1	140	NA	Deletion	Deletion																			DHO004HG19				1	0	-	-	-	NM_138461 [TM4SF19]	SI[1,1]	-
DEL_191	DHO004HG19	571852	4	+	6649661	6651232	1571	4	+	6653024	6654503	1479	18	1792	1	113	NA	Deletion	Deletion																			DHO004HG19		DHO005HG19		2	0	-	-	-	-	-	-
DEL_195	DHO004HG19	572084	4	+	15859325	15861130	1805	4	+	15862225	15864032	1807	5	1095	1	14	NA	Deletion	Deletion																			DHO004HG19				1	0	-	-	-	-	-	-
DEL_200	DHO004HG19	572463	4	+	31012039	31013899	1860	4	+	31015000	31017133	2133	19	1101	1	16	NA	Deletion	Deletion																			DHO004HG19				1	0	-	NM_001173523 [PCDH7];NM_032457 [PCDH7]	SI[2,2];SI[2,2]	-	-	-
DEL_202	DHO004HG19	572806	4	+	44505179	44507203	2024	4	+	44508049	44510154	2105	11	846	1	123	NA	Deletion	Deletion																			DHO004HG19				1	0	-	-	-	-	-	-
DEL_204	DHO004HG19	573071	4	+	58885122	58886407	1285	4	+	58888367	58889413	1046	23	1960	1	11	NA	Deletion	Deletion																			DHO004HG19		DHO005HG19		2	0	-	-	-	-	-	-
DEL_205	DHO004HG19	573084	4	+	59426795	59427361	566	4	+	59435636	59435761	125	6	8275	2	17	NA	Deletion	Deletion																			DHO004HG19			DHO007DHO009HG19	2	0	-	-	-	-	-	-
DEL_209	DHO004HG19	573148	4	+	62496871	62498823	1952	4	+	62499757	62501663	1906	4	934	1	429	EE	Deletion	Deletion																			DHO004HG19				1	0	-	NM_015236 [LPHN3]	SI[2,2]	-	-	-
DEL_210	DHO004HG19	573197	4	+	64781973	64783587	1614	4	+	64784840	64786684	1844	21	1253	1	16	NA	Deletion	Deletion																			DHO004HG19		DHO005HG19		2	0	-	-	-	-	-	-
DIFFCHROM_109	DHO004HG19	694298	4	-	74245142	74245782	640	5	-	39793849	39794133	284	9	NA	1	150	NA	IsolatedTranslocation	IsolatedTranslocation																			DHO004HG19				1	0	-	-	-	-	-	-
DIFFCHROM_41	DHO004HG19	707838	4	-	80273545	80274415	870	24	+	10026374	10026756	382	7	NA	98	244	NA	IsolatedTranslocation	complex																Variation_4182		SEPARATE	DHO004HG19	DHO006DHO008HG19		DHO007DHO009HG19	3	0	-	-	-	-	-	-
DIFFCHROM_110	DHO004HG19	604473	4	+	80894131	80894356	225	5	+	21208978	21209837	859	4	NA	2	113	NA	IsolatedTranslocation	IsolatedTranslocation															Variation_23128	Variation_3547		SEPARATE	DHO004HG19				1	0	-	-	-	-	-	-
DEL_218	DHO004HG19	573595	4	+	91668372	91668762	390	4	+	91671481	91672033	552	6	2719	1	485	EE	Deletion	Deletion															Variation_0047	Variation_0047	1	WITHIN	DHO004HG19				1	0	-	NM_001145065 [FAM190A];NM_207491 [FAM190A]	SI[7,7];SI[7,7]	-	-	-
DEL_219	DHO004HG19	573602	4	+	92159319	92159936	617	4	+	92162778	92163403	625	12	2842	1	1171	EE	Deletion	Deletion															Variation_23740	Variation_23740	44	COVER	DHO004HG19		DHO005HG19	DHO007DHO009HG19	3	0	-	NM_001145065 [FAM190A]	SI[10,10]	-	-	-
DEL_220	DHO004HG19	573623	4	+	93567466	93568412	946	4	+	93570794	93572085	1291	25	2382	2	13	NA	Insertion;Deletion	Insertion							Insertion_15	F2BSameChrDirTrans	chr4:93568805..93570007	chr4:93567466..93568454	chr4:93570794..93572085	787	988	575090	Variation_4406	Variation_4406	1	WITHIN	DHO004HG19		DHO005HG19		2	0	-	-	-	-	-	-
DEL_221	DHO004HG19	573679	4	+	97484591	97485760	1169	4	+	97489020	97490191	1171	7	3260	1	12	NA	Deletion	Deletion																			DHO004HG19				1	0	-	-	-	-	-	-
DEL_223	DHO004HG19	573735	4	+	101958137	101960150	2013	4	+	101961300	101963166	1866	25	1150	1	103	NA	Deletion	Deletion																			DHO004HG19				1	0	-	-	-	NM_000944 [PPP3CA];NM_001130691 [PPP3CA];NM_001130692 [PPP3CA]	SI[11,11];SI[11,11];SI[10,10]	-
DEL_227	DHO004HG19	573831	4	+	109719186	109720727	1541	4	+	109722525	109723786	1261	15	1798	1	93	NA	Deletion	Deletion																			DHO004HG19		DHO005HG19		2	0	-	-	-	-	-	-
DEL_231	DHO004HG19	574101	4	+	134130417	134131611	1194	4	+	134133321	134134456	1135	4	1710	1	45	NA	Deletion	Deletion															Variation_4415	Variation_4415	1	WITHIN	DHO004HG19				1	0	-	-	-	-	-	-
DEL_238	DHO004HG19	574260	4	+	152338858	152340451	1593	4	+	152341987	152343348	1361	13	1536	1	17	NA	Deletion	Deletion																			DHO004HG19				1	0	-	NM_001109977 [FAM160A1]	SI[1,1]	-	-	-
DEL_240	DHO004HG19	574372	4	+	164656202	164658195	1993	4	+	164659215	164661128	1913	13	1020	1	14	NA	Deletion	Deletion																			DHO004HG19				1	0	-	-	-	NM_001166373 [MARCH1]	SI[3,3]	-
DIFFSTRAND_53	DHO004HG19	595923	4	+	168107001	168107411	410	4	-	168115070	168115250	180	8	7839	2	96	NA	UnpairedInversion	UnpairedInversion																			DHO004HG19				1	0	-	-	-	-	-	-
DEL_248	DHO004HG19	574513	4	+	186316889	186318823	1934	4	+	186322462	186324266	1804	19	3639	1	104	NA	Deletion	Deletion															Variation_3530	Variation_3530	2	WITHIN	DHO004HG19				1	0	-	-	-	-	-	NM_181726 [ANKRD37]
DEL_252	DHO004HG19	574521	4	+	187397064	187397532	468	4	+	187400198	187400657	459	7	2666	1	915	EE	Deletion	Deletion															Variation_3531	Variation_3531	1	WITHIN	DHO004HG19				1	0	-	-	-	NR_033900 [LOC285441];NR_033901 [LOC285441]	SI[1,1];SI[1,1]	-
DEL_254	DHO004HG19	574540	4	+	190103518	190105335	1817	4	+	190106425	190108288	1863	14	1090	1	273	NA	Deletion	Deletion																			DHO004HG19				1	0	-	-	-	-	-	-
DEL_255	DHO004HG19	574542	4	+	190153388	190153989	601	4	+	190156647	190157179	532	10	2658	1	930	EE	Deletion	Deletion															Variation_3534	Variation_3534	1	WITHIN	DHO004HG19				1	0	-	-	-	-	-	-
DIFFCHROM_112	DHO004HG19	568518	4	+	190683846	190684188	342	5	-	154275139	154275259	120	8	NA	2	110	NA	IsolatedTranslocation	IsolatedTranslocation															Variation_29758			SEPARATE	DHO004HG19		DHO005HG19		2	0	-	-	-	-	-	-
DEL_261	DHO004HG19	574554	4	+	190797045	190798621	1576	4	+	190801022	190803065	2043	7	2401	1	11	NA	Deletion	Deletion															Variation_4426	Variation_4426	2	WITHIN	DHO004HG19		DHO005HG19	DHO007DHO009HG19	3	0	-	-	-	-	-	-
DEL_262	DHO004HG19	731189	5	+	82593	83377	784	5	+	85729	86486	757	6	2352	1	809	EE	Deletion	Deletion																			DHO004HG19				1	0	-	-	-	-	-	-
DEL_268	DHO004HG19	731374	5	+	7369696	7371413	1717	5	+	7372748	7374410	1662	17	1335	1	82	NA	Deletion	Deletion																			DHO004HG19				1	0	-	-	-	-	-	-
DIFFSTRAND_56	DHO004HG19	786082	5	-	9732944	9734932	1988	5	+	43712949	43715045	2096	12	33980005	1	159	NA	UnpairedInversion	UnpairedInversion																			DHO004HG19				1	0	-	-	-	-	-	-
DEL_273	DHO004HG19	731590	5	+	15025047	15025875	828	5	+	15337484	15338592	1108	9	311609	1	70	NA	Deletion	Deletion															Variation_2569	Variation_2569	7	COVER	DHO004HG19				1	0	-	-	-	-	-	-
DIFFSTRAND_57	DHO004HG19	743329	5	+	19919502	19920370	868	5	-	21926897	21927859	962	3	2007489	1	130	NA	Insertion;UnpairedInversion	Insertion							Insertion_19	B2FSameChrRevTrans	chr5:19919502..19920370	chr5:19929489..21927859	chr5:19924088..19925495	3718	1998370	786266					DHO004HG19				1	0	-	-	-	-	-	-
DIFFSTRAND_58	DHO004HG19	786266	5	-	19924088	19925495	1407	5	+	19929489	19930671	1182	8	5401	3	69	NA	Insertion;UnpairedInversion	Insertion							Insertion_19	B2FSameChrRevTrans	chr5:19919502..19920370	chr5:19929489..21927859	chr5:19924088..19925495	3718	1998370	743329					DHO004HG19				1	0	-	-	-	-	-	-
DEL_275	DHO004HG19	731688	5	+	19924377	19925299	922	5	+	21920591	21921753	1162	6	1995292	3	42	NA	Deletion	Deletion															Variation_3548	Variation_3548	36	PARTIAL	DHO004HG19				1	3	NR_027026 [GUSBP1];NR_027027 [GUSBP1];NR_027028 [GUSBP1]-	-	-	-	-	-
DIFFSTRAND_59	DHO004HG19	786268	5	-	19928817	19929013	196	5	+	21920377	21920490	113	3	1991560	3	42	NA	UnpairedInversion	UnpairedInversion																			DHO004HG19				1	0	-	-	-	-	-	-
TANDEM_28	DHO004HG19	733328	5	+	45333427	45335251	1824	5	+	38553850	38555839	1989	11	6781401	1	82	NA	TandemDuplication	TandemDuplication															Variation_0063	Variation_0063	2	COVER	DHO004HG19				1	0	-	-	-	-	-	-
DIFFSTRAND_61	DHO004HG19	743703	5	+	53122650	53122752	102	5	-	53123484	53123714	230	3	962	1	13	NA	UnpairedInversion	UnpairedInversion																			DHO004HG19				1	0	-	-	-	-	-	-
DEL_285	DHO004HG19	732310	5	+	60377294	60379256	1962	5	+	60380354	60382308	1954	12	1098	1	18	NA	Deletion	Deletion																			DHO004HG19				1	0	-	NM_174889 [NDUFAF2]	SI[2,2]	-	-	-
DIFFCHROM_116	DHO004HG19	761989	5	+	64863097	64863875	778	19	+	41843974	41844993	1019	4	NA	1	109	NA	IsolatedTranslocation	IsolatedTranslocation																			DHO004HG19				1	0	-	-	-	-	-	NM_015342 [PPWD1]
DIFFCHROM_43	DHO004HG19	768475	5	-	71146750	71146918	168	11	-	85195088	85195224	136	10	NA	98	66	NA	IsolatedTranslocation	complex																Variation_3860		SEPARATE	DHO004HG19		DHO005HG19		2	0	-	-	-	-	-	-
DEL_289	DHO004HG19	732676	5	+	95964507	95965694	1187	5	+	95967558	95968637	1079	7	1864	1	50	NA	Deletion	Deletion																			DHO004HG19				1	0	-	-	-	-	-	-
DEL_290	DHO004HG19	732684	5	+	97399483	97401547	2064	5	+	97402833	97404822	1989	41	1286	1	13	NA	Deletion	Deletion																			DHO004HG19		DHO005HG19		2	0	-	-	-	-	-	-
DEL_291	DHO004HG19	732718	5	+	101692879	101693453	574	5	+	101696129	101696434	305	6	2676	1	16	NA	Deletion	Deletion																			DHO004HG19		DHO005HG19		2	0	-	-	-	-	-	-
DIFFCHROM_121	DHO004HG19	798968	5	-	116361870	116362192	322	11	+	93161856	93162322	466	4	NA	1	52	NA	IsolatedTranslocation	IsolatedTranslocation																Variation_4991		SEPARATE	DHO004HG19				1	0	-	-	-	-	-	-
DEL_295	DHO004HG19	732909	5	+	127334309	127335711	1402	5	+	127337341	127338899	1558	7	1630	1	14	NA	Deletion	Deletion																			DHO004HG19		DHO005HG19		2	0	-	-	-	-	-	-
DEL_302	DHO004HG19	733026	5	+	145976499	145978567	2068	5	+	148291582	148293507	1925	11	2313015	2	29	NA	Deletion	Deletion															Variation_2605	Variation_2605	4	COVER	DHO004HG19				1	24	NM_001112724 [STK32A];NM_145001 [STK32A];NM_001387 [DPYSL3];NM_014790 [JAKMIP2];NM_003122 [SPINK1];NM_054023 [SCGB3A2];NM_206966 [C5orf46];NM_001127698 [SPINK5];NM_001127699 [SPINK5];NM_006846 [SPINK5];NM_001001325 [SPINK14];NM_001195290 [SPINK6];NM_205841 [SPINK6];NM_001040129 [SPINK13];NM_032566 [SPINK7];NM_001040433 [SPINK9];NM_030793 [FBXO38];NM_205836 [FBXO38];NM_001040169 [HTR4];NM_199453 […	-	-	-	-	-
DEL_303	DHO004HG19	733027	5	+	145978675	145979887	1212	5	+	147937814	147939095	1281	6	1957927	2	79	NA	Deletion	Deletion															Variation_2605	Variation_2605	5	COVER	DHO004HG19				1	18	NM_001112724 [STK32A];NM_145001 [STK32A];NM_001387 [DPYSL3];NM_014790 [JAKMIP2];NM_003122 [SPINK1];NM_054023 [SCGB3A2];NM_206966 [C5orf46];NM_001127698 [SPINK5];NM_001127699 [SPINK5];NM_006846 [SPINK5];NM_001001325 [SPINK14];NM_001195290 [SPINK6];NM_205841 [SPINK6];NM_001040129 [SPINK13];NM_032566 [SPINK7];NM_001040433 [SPINK9];NM_030793 [FBXO38];NM_205836 [FBXO38]-	-	-	-	-	-
DEL_304	DHO004HG19	733033	5	+	147552053	147552879	826	5	+	147555283	147557056	1773	11	2404	1	13	NA	Deletion	Deletion																			DHO004HG19				1	0	-	-	-	-	-	NM_001001325 [SPINK14]
DIFFCHROM_122	DHO004HG19	721943	5	+	150270615	150272442	1827	8	-	55825052	55826653	1601	13	NA	1	25	NA	IsolatedTranslocation	IsolatedTranslocation															Variation_3580			SEPARATE	DHO004HG19				1	0	-	-	-	-	-	-
DIFFCHROM_123	DHO004HG19	731099	5	+	159554444	159555464	1020	10	-	82076612	82077352	740	5	NA	1	195	NA	IsolatedTranslocation	IsolatedTranslocation																			DHO004HG19				1	0	-	-	-	-	-	-
DEL_306	DHO004HG19	733096	5	+	160587233	160588648	1415	5	+	160590626	160592503	1877	23	1978	1	85	NA	Deletion	Deletion															Variation_3584	Variation_3584	1	WITHIN	DHO004HG19		DHO005HG19		2	0	-	-	-	-	-	-
DEL_307	DHO004HG19	733107	5	+	164752127	164753905	1778	5	+	165668302	165669955	1653	6	914397	3	136	NA	Deletion	Deletion															Variation_8499	Variation_8499	26	PARTIAL	DHO004HG19				1	0	-	-	-	-	-	-
DEL_309	DHO004HG19	733114	5	+	166266510	166267781	1271	5	+	166318847	166320092	1245	9	51066	3	151	NA	Deletion	Deletion																			DHO004HG19				1	0	-	-	-	-	-	-
DEL_310	DHO004HG19	733128	5	+	170128020	170129624	1604	5	+	170131588	170133311	1723	23	1964	1	316	EE	Deletion	Deletion																			DHO004HG19				1	0	-	NM_001034838 [KCNIP1];NM_001034837 [KCNIP1];NM_014592 [KCNIP1]	SI[1,1];SI[1,1];SI[1,1]	-	-	-
DIFFSTRAND_62	DHO004HG19	787110	5	-	174893493	174893767	274	5	+	174895752	174895973	221	4	2259	2	36	NA	UnpairedInversion	UnpairedInversion																			DHO004HG19				1	0	-	-	-	-	-	-
DIFFCHROM_124	DHO004HG19	804705	5	-	175735281	175735591	310	18	+	55381636	55381763	127	4	NA	1	124	NA	IsolatedTranslocation	IsolatedTranslocation															Variation_8503	Variation_8858		SEPARATE	DHO004HG19				1	0	-	-	-	-	-	NM_198567 [C5orf25]
DEL_313	DHO004HG19	733149	5	+	176943160	176944020	860	5	+	176946040	176946988	948	5	2020	1	418	EE	Deletion	Deletion																			DHO004HG19				1	0	-	-	-	-	-	-
DEL_314	DHO004HG19	733151	5	+	177520845	177521786	941	5	+	177524153	177524654	501	4	2367	1	735	EE	Deletion	Deletion																			DHO004HG19				1	0	-	-	-	-	-	-
DEL_320	DHO004HG19	837976	6	+	517845	519026	1181	6	+	520839	522068	1229	23	1813	1	764	EE	Deletion	Deletion																			DHO004HG19				1	0	-	-	-	NM_018303 [EXOC2]	SI[23,23]	-
DEL_321	DHO004HG19	837977	6	+	599774	601154	1380	6	+	602854	604020	1166	6	1700	1	501	EE	Deletion	Deletion																			DHO004HG19				1	0	-	-	-	NM_018303 [EXOC2]	SI[7,7]	-
DEL_323	DHO004HG19	837981	6	+	674719	675281	562	6	+	677921	678280	359	7	2640	1	480	EE	Deletion	Deletion																			DHO004HG19				1	0	-	-	-	NM_018303 [EXOC2]	SI[1,1]	-
DEL_324	DHO004HG19	837991	6	+	1318628	1318936	308	6	+	1321592	1321900	308	8	2656	1	1029	EE	Deletion	Deletion																			DHO004HG19				1	0	-	-	-	-	-	-
DEL_325	DHO004HG19	838015	6	+	3143864	3145141	1277	6	+	3146878	3148054	1176	4	1737	1	347	EE	Deletion	Deletion																			DHO004HG19				1	0	-	NM_004332 [BPHL];NR_026648 [BPHL];NR_026649 [BPHL];NR_026650 [BPHL]	SI[6,6];SI[8,8];SI[7,7];SI[7,7]	-	-	-
DIFFSTRAND_65	DHO004HG19	877879	6	-	31009316	31009687	371	6	+	31010920	31011541	621	10	1604	1	154	NA	UnpairedInversion	UnpairedInversion																Variation_29407		SEPARATE	DHO004HG19		DHO005HG19	DHO007DHO009HG19	3	0	-	-	-	-	-	-
DEL_340	DHO004HG19	838437	6	+	33025168	33025570	402	6	+	33029039	33029620	581	4	3469	1	33	NA	Deletion	Deletion																			DHO004HG19		DHO005HG19		2	0	-	-	-	-	-	-
DEL_342	DHO004HG19	838517	6	+	39303305	39304557	1252	6	+	39307571	39308645	1074	27	3014	1	13	NA	Deletion	Deletion																			DHO004HG19				1	0	-	-	-	NM_145027 [KIF6]	SI[22,22]	-
DIFFCHROM_126	DHO004HG19	864919	6	-	43931854	43933316	1462	16	-	74237916	74239643	1727	8	NA	1	68	NA	IsolatedTranslocation	IsolatedTranslocation																			DHO004HG19				1	0	-	-	-	-	-	-
DIFFCHROM_127	DHO004HG19	845239	6	+	52301883	52302543	660	17	-	30894909	30895615	706	5	NA	1	188	NA	IsolatedTranslocation	IsolatedTranslocation																			DHO004HG19				1	0	-	-	-	-	-	NM_018100 [EFHC1];NR_033327 [EFHC1];NM_001172420 [EFHC1]
DEL_350	DHO004HG19	838759	6	+	57447177	57448535	1358	6	+	57450227	57451473	1246	8	1692	1	55	NA	Deletion	Deletion																			DHO004HG19				1	0	-	NM_000947 [PRIM2]	SI[10,10]	-	-	-
DEL_353	DHO004HG19	838783	6	+	62198649	62199451	802	6	+	62207126	62207357	231	3	7675	1	688	EE	Deletion	Deletion															Variation_0080	Variation_0080	11	WITHIN	DHO004HG19				1	0	-	-	-	-	-	-
DEL_354	DHO004HG19	838813	6	+	64665283	64666960	1677	6	+	64668600	64670599	1999	11	1640	1	13	NA	Deletion	Deletion																			DHO004HG19			DHO007DHO009HG19	2	0	-	-	-	NM_001142800 [EYS]	SI[35,35]	-
DEL_356	DHO004HG19	838834	6	+	66592983	66594981	1998	6	+	66595931	66597899	1968	8	950	1	18	NA	Deletion	Deletion																			DHO004HG19		DHO005HG19		2	0	-	-	-	-	-	-
TANDEM_34	DHO004HG19	839843	6	+	75413783	75414241	458	6	+	75290309	75291111	802	5	123932	1	58	NA	TandemDuplication	TandemDuplication																			DHO004HG19				1	0	-	-	-	-	-	-
DIFFSTRAND_66	DHO004HG19	819133	6	+	94739080	94739528	448	6	-	94741128	94741321	193	4	1793	1	13	NA	UnpairedInversion	UnpairedInversion																			DHO004HG19				1	0	-	-	-	-	-	-
DEL_363	DHO004HG19	839123	6	+	95191251	95192816	1565	6	+	95194451	95195969	1518	9	1635	1	13	NA	Deletion	Deletion															Variation_5393	Variation_5393	1	WITHIN	DHO004HG19		DHO005HG19		2	0	-	-	-	-	-	-
DEL_364	DHO004HG19	839161	6	+	100032669	100033825	1156	6	+	100035532	100036767	1235	11	1707	1	16	NA	Deletion	Deletion																			DHO004HG19		DHO005HG19		2	0	-	-	-	-	-	-
DEL_365	DHO004HG19	839177	6	+	102813073	102814846	1773	6	+	102815933	102817737	1804	5	1087	1	12	NA	Deletion	Deletion																			DHO004HG19				1	0	-	-	-	-	-	-
DEL_367	DHO004HG19	839207	6	+	108030050	108030883	833	6	+	108032934	108034197	1263	7	2051	1	16	NA	Deletion	Deletion															Variation_6506	Variation_6506	50	COVER	DHO004HG19		DHO005HG19		2	0	-	-	-	NM_198081 [SCML4]	SI[6,6]	-
DEL_369	DHO004HG19	839245	6	+	114221986	114223718	1732	6	+	114225117	114226856	1739	9	1399	1	12	NA	Deletion	Deletion																			DHO004HG19				1	0	-	-	-	-	-	-
DEL_370	DHO004HG19	839313	6	+	123531200	123533235	2035	6	+	123534880	123536653	1773	8	1645	1	14	NA	Deletion	Deletion																			DHO004HG19				1	0	-	-	-	-	-	-
DEL_375	DHO004HG19	839482	6	+	151484019	151485829	1810	6	+	151487239	151488882	1643	15	1410	1	144	NA	Deletion	Deletion																			DHO004HG19				1	0	-	-	-	-	-	-
DEL_377	DHO004HG19	839498	6	+	154618157	154619827	1670	6	+	154621647	154623594	1947	29	1820	1	19	NA	Deletion	Deletion																			DHO004HG19		DHO005HG19		2	0	-	-	-	NM_001130699 [IPCEF1];NM_001130700 [IPCEF1];NM_015553 [IPCEF1]	SI[2,2];SI[1,1];SI[1,1]	-
DEL_378	DHO004HG19	839521	6	+	158546493	158548133	1640	6	+	158549436	158551070	1634	7	1303	1	17	NA	Deletion	Deletion																			DHO004HG19				1	0	-	-	-	NM_032861 [SERAC1]	II[10,9]	-
DEL_380	DHO004HG19	839575	6	+	167486094	167487976	1882	6	+	167489867	167491535	1668	15	1891	1	12	NA	Deletion	Deletion															Variation_8538	Variation_8538	1	WITHIN	DHO004HG19			DHO007DHO009HG19	2	0	-	-	-	-	-	-
DEL_383	DHO004HG19	839590	6	+	170378805	170379736	931	6	+	170381795	170382897	1102	11	2059	1	349	EE	Deletion	Deletion																			DHO004HG19				1	0	-	-	-	-	-	-
DEL_385	DHO004HG19	904565	7	+	2028624	2030209	1585	7	+	2031903	2033453	1550	31	1694	1	655	EE	Deletion	Deletion																			DHO004HG19				1	0	-	-	-	NM_001013836 [MAD1L1];NM_001013837 [MAD1L1];NM_003550 [MAD1L1]	SI[14,14];SI[14,14];SI[14,14]	-
DEL_386	DHO004HG19	904573	7	+	2353426	2354376	950	7	+	2356401	2357232	831	4	2025	1	293	NA	Deletion	Deletion																			DHO004HG19				1	0	-	-	-	-	-	-
DEL_387	DHO004HG19	904608	7	+	4079239	4081257	2018	7	+	4082369	4084446	2077	21	1112	1	23	NA	Deletion	Deletion																			DHO004HG19				1	0	-	NM_152744 [SDK1]	SI[17,17]	-	-	-
DEL_391	DHO004HG19	904826	7	+	14248980	14250791	1811	7	+	14252074	14253722	1648	32	1283	1	425	EE	Deletion	Deletion																			DHO004HG19				1	0	-	-	-	NM_004080 [DGKB];NM_145695 [DGKB]	SI[22,22];SI[22,22]	-
DEL_395	DHO004HG19	905191	7	+	28572311	28574230	1919	7	+	28575386	28577263	1877	16	1156	1	109	NA	Deletion	Deletion																			DHO004HG19				1	0	-	NM_182899 [CREB5];NM_182898 [CREB5];NM_004904 [CREB5]	SI[3,3];SI[4,4];SI[4,4]	-	-	-
DEL_398	DHO004HG19	905243	7	+	31588830	31590262	1432	7	+	31592132	31593791	1659	15	1870	1	13	NA	Deletion	Deletion																			DHO004HG19		DHO005HG19	DHO007DHO009HG19	3	0	-	NM_194300 [CCDC129]	SI[1,1]	-	-	-
DIFFSTRAND_73	DHO004HG19	954022	7	-	69777337	69778919	1582	7	+	78157283	78158767	1484	9	8379946	1	110	NA	UnpairedInversion	UnpairedInversion																			DHO004HG19				1	0	-	-	-	-	-	NM_001127231 [AUTS2];NM_015570 [AUTS2]
DIFFSTRAND_74	DHO004HG19	904182	7	+	69898683	69900583	1900	7	-	78121308	78122919	1611	13	8222336	1	41	NA	UnpairedInversion	UnpairedInversion																			DHO004HG19				1	0	-	-	-	-	-	NM_001127231 [AUTS2];NM_015570 [AUTS2]
DEL_406	DHO004HG19	905881	7	+	78168749	78170797	2048	7	+	78289866	78291753	1887	15	119069	1	110	NA	Deletion	Deletion																			DHO004HG19				1	0	-	-	-	NM_012301 [MAGI2]	II[3,2]	-
DEL_407	DHO004HG19	905914	7	+	81439631	81441336	1705	7	+	81442798	81444533	1735	16	1462	1	220	NA	Deletion	Deletion																			DHO004HG19		DHO005HG19		2	0	-	-	-	-	-	-
DEL_410	DHO004HG19	906065	7	+	93539713	93540593	880	7	+	93542591	93543549	958	4	1998	1	14	NA	Deletion	Deletion																			DHO004HG19		DHO005HG19		2	0	-	-	-	-	-	-
DEL_412	DHO004HG19	906109	7	+	97654301	97655170	869	7	+	97657942	97658977	1035	5	2772	1	157	NA	Deletion	Deletion																			DHO004HG19				1	0	-	-	-	-	-	-
DEL_416	DHO004HG19	906185	7	+	107461862	107463931	2069	7	+	107464760	107466847	2087	8	829	1	85	NA	Deletion	Deletion																			DHO004HG19				1	0	-	-	-	-	-	-
DEL_422	DHO004HG19	906394	7	+	132668123	132668621	498	7	+	132671286	132671573	287	4	2665	1	246	NA	Deletion	Deletion																			DHO004HG19		DHO005HG19		2	0	-	-	-	NM_017812 [CHCHD3]	SI[3,3]	-
DEL_423	DHO004HG19	906425	7	+	138294696	138296415	1719	7	+	138297566	138299445	1879	4	1151	1	61	NA	Deletion	Deletion																			DHO004HG19		DHO005HG19		2	0	-	-	-	NM_001139456 [SVOPL];NM_174959 [SVOPL]	SI[13,13];SI[10,10]	-
DEL_424	DHO004HG19	906455	7	+	142359125	142360279	1154	7	+	142362419	142363957	1538	5	2140	1	14	NA	Deletion	Deletion															Variation_9071	Variation_9071	1	WITHIN	DHO004HG19		DHO005HG19		2	0	-	-	-	-	-	-
DEL_426	DHO004HG19	906486	7	+	146583669	146585886	2217	7	+	146668582	146670835	2253	15	82696	1	155	NA	Deletion	Deletion																			DHO004HG19				1	0	-	NM_014141 [CNTNAP2]	SI[3,3]	-	-	-
DEL_430	DHO004HG19	906518	7	+	152244011	152244916	905	7	+	152246997	152247965	968	15	2081	1	104	NA	Deletion	Deletion																			DHO004HG19				1	0	-	-	-	-	-	-
DEL_433	DHO004HG19	906534	7	+	155138374	155139443	1069	7	+	155141758	155142707	949	14	2315	1	717	EE	Deletion	Deletion																			DHO004HG19			DHO007DHO009HG19	2	0	-	-	-	-	-	-
DEL_434	DHO004HG19	906538	7	+	155946081	155946654	573	7	+	155949045	155949959	914	4	2391	1	485	EE	Deletion	Deletion																			DHO004HG19				1	0	-	-	-	-	-	-
DEL_438	DHO004HG19	906549	7	+	158027362	158029441	2079	7	+	158030525	158032335	1810	7	1084	1	13	NA	Deletion	Deletion																			DHO004HG19				1	0	-	-	-	NM_002847 [PTPRN2];NM_130842 [PTPRN2];NM_130843 [PTPRN2]	SI[3,3];SI[2,2];SI[3,3]	-
DEL_439	DHO004HG19	906551	7	+	158044560	158046405	1845	7	+	158047517	158049400	1883	8	1112	1	326	EE	Deletion	Deletion																			DHO004HG19				1	0	-	-	-	NM_002847 [PTPRN2];NM_130842 [PTPRN2];NM_130843 [PTPRN2]	SI[3,3];SI[2,2];SI[3,3]	-
DEL_442	DHO004HG19	986712	8	+	1407739	1409072	1333	8	+	1410812	1412245	1433	8	1740	1	542	EE	Deletion	Deletion																			DHO004HG19		DHO005HG19		2	0	-	-	-	-	-	-
DEL_443	DHO004HG19	986714	8	+	1508439	1509849	1410	8	+	1511811	1513016	1205	14	1962	1	644	EE	Deletion	Deletion															Variation_2112	Variation_2112	1	WITHIN	DHO004HG19		DHO005HG19		2	0	-	NM_004745 [DLGAP2]	SI[2,2]	-	-	-
DEL_444	DHO004HG19	986721	8	+	1834191	1836591	2400	8	+	1837949	1839545	1596	15	1358	1	145	NA	Deletion	Deletion																			DHO004HG19				1	0	-	NM_014629 [ARHGEF10]	SI[11,11]	-	-	-
DEL_445	DHO004HG19	986729	8	+	2213670	2215196	1526	8	+	2216572	2218108	1536	5	1376	1	252	NA	Deletion	Deletion																			DHO004HG19				1	0	-	-	-	-	-	-
DEL_447	DHO004HG19	986823	8	+	8383813	8385643	1830	8	+	8387000	8388509	1509	5	1357	1	89	NA	Deletion	Deletion															Variation_2733	Variation_2733	1	WITHIN	DHO004HG19				1	0	-	-	-	-	-	-
DIFFCHROM_141	DHO004HG19	1032651	8	-	15290966	15291552	586	13	+	74313876	74313985	109	3	NA	1	92	NA	IsolatedTranslocation	IsolatedTranslocation															Variation_10244			SEPARATE	DHO004HG19	DHO006DHO008HG19			2	0	-	-	-	-	-	-
DIFFCHROM_142	DHO004HG19	1024842	8	+	18118580	18119607	1027	19	-	41683899	41684835	936	5	NA	1	20	NA	IsolatedTranslocation	IsolatedTranslocation															Variation_4585			SEPARATE	DHO004HG19				1	0	-	-	-	-	-	-
DEL_450	DHO004HG19	986983	8	+	18649506	18651412	1906	8	+	18652544	18654623	2079	8	1132	1	12	NA	Deletion	Deletion																			DHO004HG19		DHO005HG19		2	0	-	-	-	NM_015310 [PSD3];NM_206909 [PSD3]	SI[8,8];SI[5,5]	-
DEL_453	DHO004HG19	987213	8	+	37048831	37050829	1998	8	+	37051910	37053794	1884	16	1081	1	11	NA	Deletion	Deletion																			DHO004HG19		DHO005HG19		2	0	-	-	-	-	-	-
DEL_456	DHO004HG19	987291	8	+	46989612	46991201	1589	8	+	46992515	46994290	1775	7	1314	1	61	NA	Deletion	Deletion																			DHO004HG19		DHO005HG19		2	0	-	-	-	-	-	-
DEL_459	DHO004HG19	987907	8	+	71581722	71583536	1814	8	+	71584748	71586501	1753	31	1212	1	85	NA	Deletion	Deletion																			DHO004HG19		DHO005HG19		2	0	-	NM_001011720 [XKR9]	SI[1,1]	-	-	-
DEL_461	DHO004HG19	987941	8	+	72984961	72986481	1520	8	+	72998801	72999954	1153	4	12320	1	16	NA	Deletion	Deletion																			DHO004HG19				1	0	-	-	-	-	-	-
DEL_465	DHO004HG19	988108	8	+	82042914	82044988	2074	8	+	82046746	82048823	2077	39	1758	1	12	NA	Deletion	Deletion																			DHO004HG19			DHO007DHO009HG19	2	0	-	-	-	-	-	-
DEL_466	DHO004HG19	988124	8	+	83194816	83196542	1726	8	+	83197766	83199464	1698	4	1224	1	596	EE	Deletion	Deletion																			DHO004HG19				1	0	-	-	-	-	-	-
DEL_467	DHO004HG19	988153	8	+	84703652	84705343	1691	8	+	84715108	84717027	1919	24	9765	2	98	NA	Deletion	Deletion																			DHO004HG19				1	0	-	-	-	-	-	-
DIFFSTRAND_81	DHO004HG19	992514	8	+	100155582	100156302	720	8	-	100157966	100158218	252	5	1916	1	36	NA	UnpairedInversion	UnpairedInversion																			DHO004HG19		DHO005HG19		2	0	-	-	-	-	-	NM_015243 [VPS13B];NM_017890 [VPS13B];NM_152564 [VPS13B]
DEL_473	DHO004HG19	988773	8	+	138740955	138742813	1858	8	+	138743891	138746006	2115	39	1078	1	13	NA	Deletion	Deletion																			DHO004HG19		DHO005HG19		2	0	-	-	-	-	-	-
DEL_474	DHO004HG19	988797	8	+	143492577	143494567	1990	8	+	143495742	143497578	1836	15	1175	1	17	NA	Deletion	Deletion																			DHO004HG19				1	0	-	-	-	-	-	-
DEL_475	DHO004HG19	988799	8	+	143839929	143841048	1119	8	+	143842762	143844157	1395	7	1714	1	535	EE	Deletion	Deletion															Variation_4791	Variation_4791	1	WITHIN	DHO004HG19				1	0	-	-	-	-	-	-
DEL_477	DHO004HG19	1067011	9	+	4374362	4376355	1993	9	+	4377708	4379674	1966	42	1353	1	12	NA	Deletion	Deletion																			DHO004HG19		DHO005HG19		2	0	-	-	-	-	-	-
DEL_478	DHO004HG19	1067087	9	+	10019954	10020232	278	9	+	10023037	10023381	344	10	2805	1	883	EE	Deletion	Deletion															Variation_23883	Variation_23883	40	COVER	DHO004HG19		DHO005HG19		2	0	-	-	-	NM_002839 [PTPRD]	SI[4,4]	-
DEL_480	DHO004HG19	1067257	9	+	21453978	21454656	678	9	+	21467488	21467881	393	5	12832	3	16	NA	Deletion	Deletion															Variation_8623	Variation_8623	9	WITHIN	DHO004HG19				1	0	-	-	-	NR_027054 [LOC554202]	EI[4,3]	-
DEL_481	DHO004HG19	1067258	9	+	21454932	21456003	1071	9	+	21461378	21462554	1176	13	5375	3	22	NA	Deletion	Deletion															Variation_8623	Variation_8623	3	WITHIN	DHO004HG19				1	0	-	-	-	NR_027054 [LOC554202]	SI[3,3]	-
DEL_484	DHO004HG19	1067369	9	+	28844837	28846155	1318	9	+	28848603	28849837	1234	19	2448	1	20	NA	Deletion	Deletion																			DHO004HG19				1	0	-	-	-	-	-	-
DEL_485	DHO004HG19	1067399	9	+	31289295	31291327	2032	9	+	31292751	31294855	2104	19	1424	1	13	NA	Deletion	Deletion																			DHO004HG19		DHO005HG19		2	0	-	-	-	-	-	-
DEL_486	DHO004HG19	1067427	9	+	33211139	33212879	1740	9	+	33214255	33215811	1556	9	1376	1	108	NA	Deletion	Deletion																			DHO004HG19				1	0	-	-	-	-	-	-
DIFFCHROM_143	DHO004HG19	1073335	9	+	35883731	35884040	309	11	+	81873151	81874453	1302	18	NA	1	147	NA	IsolatedTranslocation	IsolatedTranslocation																			DHO004HG19	DHO006DHO008HG19	DHO005HG19	DHO007DHO009HG19	4	0	-	-	-	-	-	-
DEL_487	DHO004HG19	1067458	9	+	35979055	35980627	1572	9	+	35982181	35983985	1804	19	1554	1	25	NA	Deletion	Deletion																			DHO004HG19				1	0	-	-	-	-	-	-
DEL_4	DHO004HG19	1067497	9	+	68420565	68422384	1819	9	+	68423832	68425577	1745	51	1448	98	121	NA	Deletion	complex															Variation_29422	Variation_29422	43	WITHIN	DHO004HG19		DHO005HG19	DHO007DHO009HG19	3	0	-	-	-	-	-	-
DEL_489	DHO004HG19	1067513	9	+	71893633	71895298	1665	9	+	71897034	71898498	1464	42	1736	1	176	NA	Deletion	Deletion																			DHO004HG19		DHO005HG19		2	0	-	-	-	-	-	-
DIFFSTRAND_83	DHO004HG19	1092954	9	-	76898192	76898377	185	9	+	76899710	76900209	499	8	1518	2	13	NA	UnpairedInversion	UnpairedInversion															Variation_29395			SEPARATE	DHO004HG19			DHO007DHO009HG19	2	0	-	-	-	-	-	-
DEL_492	DHO004HG19	1067729	9	+	87774119	87775010	891	9	+	87777210	87777948	738	10	2200	1	157	NA	Deletion	Deletion																			DHO004HG19		DHO005HG19		2	0	-	-	-	-	-	-
DEL_493	DHO004HG19	1067745	9	+	89152465	89154474	2009	9	+	89155998	89157798	1800	27	1524	1	12	NA	Deletion	Deletion																			DHO004HG19	DHO006DHO008HG19	DHO005HG19		3	0	-	-	-	-	-	-
DEL_496	DHO004HG19	1067884	9	+	104217822	104218761	939	9	+	104220697	104221605	908	8	1936	1	12	NA	Deletion	Deletion																			DHO004HG19				1	0	-	-	-	-	-	-
DEL_497	DHO004HG19	1067887	9	+	104441869	104443958	2089	9	+	104444781	104446860	2079	23	823	1	41	NA	Deletion	Deletion																			DHO004HG19		DHO005HG19		2	0	-	-	-	NM_133445 [GRIN3A]	SI[2,2]	-
DEL_500	DHO004HG19	1068047	9	+	130898946	130900739	1793	9	+	130902169	130903645	1476	5	1430	1	207	NA	Deletion	Deletion																			DHO004HG19				1	0	-	-	-	-	-	-
DEL_505	DHO004HG19	1068080	9	+	136623327	136625157	1830	9	+	136626328	136628260	1932	34	1171	1	18	NA	Deletion	Deletion																			DHO004HG19				1	0	-	-	-	-	-	-
DEL_510	DHO004HG19	1068096	9	+	140733793	140735308	1515	9	+	140737210	140738237	1027	9	1902	1	412	EE	Deletion	Deletion																			DHO004HG19		DHO005HG19		2	0	-	-	-	-	-	-
DEL_511	DHO004HG19	1068098	9	+	140781538	140783295	1757	9	+	140785432	140787327	1895	17	2137	1	13	NA	Deletion	Deletion																			DHO004HG19				1	0	-	NM_000718 [CACNA1B]	SI[3,3]	-	-	-
DIFFSTRAND_84	DHO004HG19	1138946	10	-	2209682	2211217	1535	10	+	11505430	11506797	1367	11	9295748	1	89	NA	UnpairedInversion	UnpairedInversion																			DHO004HG19				1	0	-	-	-	-	-	-
DIFFSTRAND_85	DHO004HG19	1119917	10	+	2214892	2216870	1978	10	-	14207356	14208937	1581	12	11992067	1	96	NA	UnpairedInversion	UnpairedInversion																			DHO004HG19				1	0	-	-	-	-	-	-
DIFFSTRAND_86	DHO004HG19	1138983	10	-	8441797	8443722	1925	10	+	16838919	16840690	1771	8	8397122	1	101	NA	UnpairedInversion	UnpairedInversion																			DHO004HG19				1	0	-	-	-	-	-	-
DIFFSTRAND_87	DHO004HG19	1119950	10	+	9536604	9536862	258	10	-	13876377	13876819	442	3	4339957	1	123	NA	UnpairedInversion	UnpairedInversion																			DHO004HG19				1	0	-	-	-	-	-	-
DEL_518	DHO004HG19	1129081	10	+	11406269	11407349	1080	10	+	11409129	11410268	1139	6	1780	1	618	EE	Deletion	Deletion																			DHO004HG19				1	0	-	-	-	-	-	-
DIFFCHROM_144	DHO004HG19	1117939	10	+	11553474	11555501	2027	17	-	31527687	31529753	2066	4	NA	1	128	NA	IsolatedTranslocation	IsolatedTranslocation																			DHO004HG19				1	0	-	-	-	-	-	-
DIFFSTRAND_88	DHO004HG19	1139016	10	-	13957303	13958888	1585	10	+	25404713	25406198	1485	9	11447410	1	125	NA	UnpairedInversion	UnpairedInversion																			DHO004HG19				1	0	-	-	-	-	-	-
DIFFCHROM_145	DHO004HG19	1116701	10	+	16860187	16861508	1321	17	+	31233411	31234560	1149	5	NA	1	120	NA	IsolatedTranslocation	IsolatedTranslocation																			DHO004HG19				1	0	-	-	-	-	-	-
DEL_525	DHO004HG19	1129369	10	+	44203847	44204443	596	10	+	44206818	44207404	586	4	2375	1	197	NA	Deletion	Deletion																			DHO004HG19		DHO005HG19		2	0	-	-	-	-	-	-
DEL_526	DHO004HG19	1129425	10	+	56680702	56682593	1891	10	+	56684394	56685878	1484	6	1801	1	25	NA	Deletion	Deletion															Variation_9157	Variation_9157	2	WITHIN	DHO004HG19		DHO005HG19	DHO007DHO009HG19	3	0	-	-	-	-	-	-
DEL_530	DHO004HG19	1129505	10	+	70784350	70785796	1446	10	+	70787377	70789105	1728	8	1581	1	97	NA	Deletion	Deletion																			DHO004HG19				1	0	-	-	-	-	-	-
DIFFCHROM_147	DHO004HG19	1150313	10	-	75588625	75590003	1378	17	+	37783462	37784905	1443	5	NA	2	145	NA	IsolatedTranslocation	IsolatedTranslocation																			DHO004HG19				1	0	-	-	-	-	-	-
DIFFCHROM_149	DHO004HG19	1151632	10	-	76603020	76604531	1511	17	-	45069319	45070698	1379	4	NA	2	136	NA	IsolatedTranslocation	IsolatedTranslocation																Variation_5015		SEPARATE	DHO004HG19				1	0	-	-	-	-	-	NM_012330 [MYST4]
DIFFSTRAND_92	DHO004HG19	1120250	10	+	76604807	76605558	751	10	-	77254614	77255658	1044	4	650100	2	53	NA	UnpairedInversion	UnpairedInversion																			DHO004HG19				1	0	-	-	-	-	-	NM_012330 [MYST4]
DIFFCHROM_150	DHO004HG19	1150346	10	-	82071246	82072563	1317	17	+	44060058	44061417	1359	6	NA	1	106	NA	IsolatedTranslocation	IsolatedTranslocation																Variation_8851		SEPARATE	DHO004HG19				1	0	-	-	-	-	-	-
DEL_533	DHO004HG19	1129572	10	+	82583313	82584911	1598	10	+	82587799	82589548	1749	5	2888	1	13	NA	Deletion	Deletion																			DHO004HG19				1	0	-	-	-	-	-	-
TANDEM_40	DHO004HG19	1130023	10	+	83252452	83254225	1773	10	+	77146641	77148591	1950	13	6107584	1	63	NA	TandemDuplication	TandemDuplication															Variation_3814	Variation_3814	8	COVER	DHO004HG19				1	0	-	-	-	-	-	-
DIFFSTRAND_93	DHO004HG19	1139378	10	-	94671262	94673356	2094	10	+	97797477	97799528	2051	3	3126215	1	116	NA	UnpairedInversion	UnpairedInversion																			DHO004HG19				1	0	-	-	-	-	-	NM_001013848 [EXOC6];NM_019053 [EXOC6]
DIFFSTRAND_94	DHO004HG19	1120298	10	+	94778634	94780064	1430	10	-	115578371	115579818	1447	4	20799754	2	120	NA	Insertion;UnpairedInversion	Insertion							Insertion_29	B2FSameChrRevTrans	chr10:94778634..94780064	chr10:114132512..115579818	chr10:94780405..94781159	341	1447306	1139379					DHO004HG19				1	0	-	-	-	-	-	NM_001013848 [EXOC6];NM_019053 [EXOC6]
DIFFSTRAND_95	DHO004HG19	1139379	10	-	94780405	94781159	754	10	+	114132512	114133534	1022	3	19352107	2	121	NA	Insertion;UnpairedInversion	Insertion							Insertion_29	B2FSameChrRevTrans	chr10:94778634..94780064	chr10:114132512..115579818	chr10:94780405..94781159	341	1447306	1120298					DHO004HG19				1	0	-	-	-	-	-	NM_001013848 [EXOC6];NM_019053 [EXOC6]
DEL_536	DHO004HG19	1129647	10	+	95543935	95545466	1531	10	+	95546883	95548408	1525	28	1417	1	12	NA	Deletion	Deletion																			DHO004HG19		DHO005HG19		2	0	-	NM_005097 [LGI1]	SI[4,4]	-	-	-
DIFFSTRAND_96	DHO004HG19	1120318	10	+	100813143	100814044	901	10	-	100814756	100815648	892	3	1604	1	69	NA	UnpairedInversion	UnpairedInversion																			DHO004HG19				1	0	-	-	-	-	-	-
DEL_539	DHO004HG19	1129713	10	+	107948439	107950678	2239	10	+	107951591	107953702	2111	29	913	1	13	NA	Deletion	Deletion																			DHO004HG19		DHO005HG19		2	0	-	-	-	-	-	-
TANDEM_42	DHO004HG19	1130158	10	+	113114884	113116489	1605	10	+	100524622	100526000	1378	9	12591867	1	67	NA	TandemDuplication	TandemDuplication															Variation_8666	Variation_8666	3	COVER	DHO004HG19				1	0	-	-	-	-	-	-
DEL_537	DHO004HG19	1129741	10	+	113178347	113180387	2040	10	+	115915775	115917600	1825	10	2735388	2	126	NA	Deletion	Deletion															Variation_4712	Variation_4712	8	COVER	DHO004HG19				1	31	NM_020918 [GPAM];NM_058222 [TECTB];NR_028134 [GUCY2GP];NM_203379 [ACSL5];NM_203380 [ACSL5];NM_016234 [ACSL5];NM_022494 [ZDHHC6];NM_145206 [VTI1A];NR_036177 [MIR4295];NR_015409 [LOC143188];NM_001146274 [TCF7L2];NM_001146283 [TCF7L2];NM_001146284 [TCF7L2];NM_001146285 [TCF7L2];NM_001146286 [TCF7L2];NM_030756 [TCF7L2];NM_001177660 [HABP2];NM_004132 [HABP2];NM_006175 [NRAP];NM_198060 [NRAP];NM_033340…	-	-	-	-	-
TANDEM_41	DHO004HG19	1130182	10	+	115916160	115917695	1535	10	+	96035314	96037254	1940	9	19882381	2	132	NA	TandemDuplication	TandemDuplication															Variation_8666	Variation_8666	2	COVER	DHO004HG19				1	0	-	-	-	-	-	-
DEL_543	DHO004HG19	1129797	10	+	125798403	125799828	1425	10	+	125811721	125812678	957	7	11893	1	13	NA	Deletion	Deletion																			DHO004HG19				1	0	-	-	-	-	-	-
DEL_544	DHO004HG19	1129800	10	+	127191128	127191289	161	10	+	127198554	127198911	357	5	7265	2	68	NA	Insertion;Deletion	Insertion							Insertion_30	F2BSameChrDirTrans	chr10:127195731..127196435	chr10:127191007..127191473	chr10:127198554..127198911	2119	466	1130260					DHO004HG19				1	0	-	-	-	-	-	-
DEL_547	DHO004HG19	1129832	10	+	135102810	135104701	1891	10	+	135106058	135107991	1933	5	1357	1	277	NA	Deletion	Deletion															Variation_29877	Variation_29877	1	WITHIN	DHO004HG19				1	0	-	-	-	NM_006659 [TUBGCP2]	IE[8,8]	-
DEL_555	DHO004HG19	1160819	11	+	6339561	6340913	1352	11	+	6360583	6361772	1189	15	19670	1	119	NA	Deletion	Deletion																			DHO004HG19				1	0	-	-	-	-	-	-
DEL_556	DHO004HG19	1160858	11	+	9321753	9323360	1607	11	+	9324963	9326506	1543	5	1603	1	108	NA	Deletion	Deletion															Variation_6956	Variation_6956	9	WITHIN	DHO004HG19				1	0	-	-	-	NR_028491 [TMEM41B];NM_015012 [TMEM41B];NM_001165030 [TMEM41B]	SI[1,1];SI[1,1];SI[1,1]	-
DEL_557	DHO004HG19	1160871	11	+	10258365	10259689	1324	11	+	10261499	10263021	1522	15	1810	1	91	NA	Deletion	Deletion															Variation_0143	Variation_0143	1	WITHIN	DHO004HG19				1	0	-	-	-	NM_030962 [SBF2]	SI[1,1]	-
DEL_558	DHO004HG19	1160872	11	+	10290553	10292638	2085	11	+	10293869	10295665	1796	20	1231	1	61	NA	Deletion	Deletion																			DHO004HG19		DHO005HG19		2	0	-	-	-	NM_030962 [SBF2]	SI[1,1]	-
DEL_563	DHO004HG19	1161123	11	+	29965448	29966921	1473	11	+	29968466	29969799	1333	12	1545	1	12	NA	Deletion	Deletion																			DHO004HG19		DHO005HG19		2	0	-	-	-	-	-	-
DEL_565	DHO004HG19	1161271	11	+	41816229	41818160	1931	11	+	41819137	41820988	1851	5	977	1	209	NA	Deletion	Deletion																			DHO004HG19				1	0	-	-	-	-	-	-
TANDEM_47	DHO004HG19	1162171	11	+	56266441	56267860	1419	11	+	43248168	43249533	1365	8	13019692	1	63	NA	TandemDuplication	TandemDuplication															Variation_8686	Variation_8686	10	COVER	DHO004HG19				1	0	-	-	-	-	-	NM_001013356 [OR8U8]
DEL_572	DHO004HG19	1161422	11	+	58165424	58166930	1506	11	+	58168916	58170132	1216	18	1986	1	18	NA	Deletion	Deletion																			DHO004HG19		DHO005HG19		2	0	-	-	-	-	-	-
DIFFCHROM_88	DHO004HG19	1178732	11	-	62609118	62609231	113	17	+	41381771	41382049	278	5	NA	8	146	NA	IsolatedTranslocation	complex															Variation_0150			SEPARATE	DHO004HG19				1	0	-	-	-	-	-	-
DIFFSTRAND_102	DHO004HG19	1156249	11	+	66016825	66017913	1088	11	-	66019303	66019677	374	11	1764	2	83	NA	Inversion;UnpairedInversion	Inversion	chr11:66016825..66017913	chr11:66019303..66019711	chr11:66020947..66021375	3034	408	1176499													DHO004HG19		DHO005HG19		2	0	-	-	-	-	-	-
DIFFSTRAND_103	DHO004HG19	1176499	11	-	66019352	66019711	359	11	+	66020947	66021375	428	9	1595	2	94	NA	Inversion;UnpairedInversion	Inversion	chr11:66016825..66017913	chr11:66019303..66019711	chr11:66020947..66021375	3034	408	1156249													DHO004HG19	DHO006DHO008HG19			2	0	-	-	-	-	-	-
DEL_573	DHO004HG19	1161505	11	+	68400343	68401054	711	11	+	68407606	68408624	1018	12	6552	1	256	NA	Deletion	Deletion																			DHO004HG19				1	0	-	-	-	-	-	-
DEL_575	DHO004HG19	1161651	11	+	84332183	84334373	2190	11	+	84634690	84637068	2378	20	300317	1	259	NA	Deletion	Deletion															Variation_2939	Variation_2939	12	COVER	DHO004HG19				1	0	-	-	-	NM_001142699 [DLG2]	SI[6,6]	-
DEL_577	DHO004HG19	1161719	11	+	92769979	92771840	1861	11	+	92773363	92775382	2019	31	1523	1	12	NA	Deletion	Deletion																			DHO004HG19				1	0	-	-	-	-	-	-
DIFFSTRAND_104	DHO004HG19	1156426	11	+	99689514	99689948	434	11	-	99691022	99691248	226	12	1300	2	13	NA	UnpairedInversion	UnpairedInversion																			DHO004HG19		DHO005HG19	DHO007DHO009HG19	3	0	-	-	-	-	-	NM_014361 [CNTN5];NM_175566 [CNTN5]
DEL_414	DHO004HG19	1161887	11	+	114422699	114424508	1809	11	+	114431965	114433299	1334	22	7457	2	41	NA	Deletion	Deletion															Variation_3867	Variation_3867	5	WITHIN	DHO004HG19	DHO006DHO008HG19	DHO005HG19	DHO007DHO009HG19	4	0	-	-	-	-	-	-
DIFFSTRAND_106	DHO004HG19	1216634	12	-	2957357	2957645	288	12	+	2962846	2963006	160	3	5489	1	143	NA	UnpairedInversion	UnpairedInversion																			DHO004HG19				1	0	-	-	-	-	-	-
DEL_589	DHO004HG19	1198608	12	+	16418020	16420095	2075	12	+	16421313	16423421	2108	33	1218	1	41	NA	Deletion	Deletion																			DHO004HG19		DHO005HG19		2	0	-	-	-	NM_001170798 [SLC15A5]	SI[2,2]	-
DEL_590	DHO004HG19	1198622	12	+	17442788	17444743	1955	12	+	17446009	17447889	1880	37	1266	1	13	NA	Deletion	Deletion																			DHO004HG19		DHO005HG19		2	0	-	-	-	-	-	-
DEL_592	DHO004HG19	1198682	12	+	22128194	22129469	1275	12	+	22131244	22132596	1352	13	1775	1	791	EE	Deletion	Deletion																			DHO004HG19		DHO005HG19		2	0	-	-	-	-	-	-
DIFFCHROM_54	DHO004HG19	1228935	12	-	38444789	38445625	836	17	+	45213759	45216138	2379	12	NA	98	120	NA	IsolatedTranslocation	complex															Variation_9692	Variation_5015		SEPARATE	DHO004HG19	DHO006DHO008HG19	DHO005HG19	DHO007DHO009HG19	4	0	-	-	-	-	-	-
DIFFCHROM_53	DHO004HG19	1221250	12	-	38535393	38535847	454	17	-	45214435	45216210	1775	8	NA	98	95	NA	IsolatedTranslocation	complex															Variation_9692	Variation_5015		SEPARATE	DHO004HG19			DHO007DHO009HG19	2	0	-	-	-	-	-	-
DEL_596	DHO004HG19	1198963	12	+	42236020	42237717	1697	12	+	42238922	42240809	1887	17	1205	1	155	NA	Deletion	Deletion																			DHO004HG19		DHO005HG19		2	0	-	-	-	-	-	-
DEL_600	DHO004HG19	1199087	12	+	53084415	53086145	1730	12	+	53087976	53089557	1581	21	1831	1	12	NA	Deletion	Deletion																			DHO004HG19				1	0	-	-	-	NM_175078 [KRT77]	II[7,5]	-
DIFFCHROM_158	DHO004HG19	1200847	12	+	56989813	56989983	170	15	+	39996141	39996632	491	4	NA	1	133	NA	IsolatedTranslocation	IsolatedTranslocation																Variation_4898		SEPARATE	DHO004HG19			DHO007DHO009HG19	2	0	-	-	-	-	-	-
DEL_601	DHO004HG19	1199135	12	+	58026701	58027763	1062	12	+	58030118	58031137	1019	5	2355	1	31	NA	Deletion	Deletion																			DHO004HG19				1	0	-	-	-	-	-	-
DEL_603	DHO004HG19	1199247	12	+	69547655	69547927	272	12	+	118733427	118734628	1201	6	49185500	2	150	NA	Deletion	Deletion															Variation_5311	Variation_5311	1	COVER	DHO004HG19				1	432	NM_007007 [CPSF6];NR_031692 [MIR1279];NM_000239 [LYZ];NM_006530 [YEATS4];NM_001042555 [FRS2];NM_006654 [FRS2];NM_006431 [CCT2];NM_201550 [LRRC10];NM_032735 [BEST3];NM_152439 [BEST3];NM_022456 [RAB3IP];NM_175624 [RAB3IP];NM_175623 [RAB3IP];NM_175625 [RAB3IP];NM_001024647 [RAB3IP];NM_014515 [CNOT2];NM_014505 [KCNMB4];NM_001109754 [PTPRB];NM_002837 [PTPRB];NM_002849 [PTPRR];NM_130846 [PTPRR];NM_0046…	-	-	-	-	-
DEL_604	DHO004HG19	1199248	12	+	69555697	69557691	1994	12	+	69559698	69561626	1928	12	2007	1	106	NA	Deletion	Deletion																			DHO004HG19				1	0	-	-	-	-	-	-
DIFFSTRAND_110	DHO004HG19	1197411	12	+	71531594	71531824	230	12	-	71532884	71533196	312	4	1372	2	13	NA	Inversion;UnpairedInversion	Inversion	chr12:71531594..71531824	chr12:71532837..71533246	chr12:71535142..71535639	3318	409	1217183													DHO004HG19				1	0	-	-	-	-	-	-
DEL_609	DHO004HG19	1199473	12	+	93502115	93503765	1650	12	+	93505445	93507037	1592	11	1680	1	12	NA	Deletion	Deletion																			DHO004HG19				1	0	-	-	-	-	-	-
DEL_610	DHO004HG19	1199483	12	+	94557322	94559052	1730	12	+	94560276	94561944	1668	9	1224	1	11	NA	Deletion	Deletion																			DHO004HG19				1	0	-	NM_005761 [PLXNC1]	SI[1,1]	-	-	-
DEL_613	DHO004HG19	1199512	12	+	98012485	98014292	1807	12	+	98016175	98018171	1996	10	1883	1	22	NA	Deletion	Deletion															Variation_1927	Variation_1927	8	PARTIAL	DHO004HG19				1	0	-	-	-	-	-	-
TANDEM_51	DHO004HG19	1200341	12	+	118730986	118731547	561	12	+	69547612	69547779	167	4	49183935	2	141	NA	TandemDuplication	TandemDuplication															Variation_5311	Variation_5311	1	COVER	DHO004HG19				1	0	-	-	-	-	-	-
DEL_618	DHO004HG19	1199658	12	+	122030250	122031691	1441	12	+	122033590	122035258	1668	14	1899	1	181	NA	Deletion	Deletion																			DHO004HG19				1	0	-	-	-	-	-	-
DEL_619	DHO004HG19	1199700	12	+	129870933	129872180	1247	12	+	129873775	129875182	1407	5	1595	1	527	EE	Deletion	Deletion																			DHO004HG19				1	0	-	-	-	NM_133448 [TMEM132D]	SI[3,3]	-
DIFFSTRAND_112	DHO004HG19	1217428	12	-	132640725	132641188	463	12	+	132646619	132646997	378	4	5894	1	118	NA	UnpairedInversion	UnpairedInversion																			DHO004HG19				1	0	-	-	-	-	-	-
DEL_622	DHO004HG19	1234500	13	+	24629876	24631631	1755	13	+	24633646	24635575	1929	15	2015	1	13	NA	Deletion	Deletion																			DHO004HG19				1	0	-	-	-	-	-	-
DIFFCHROM_55	DHO004HG19	1235711	13	+	28033718	28034020	302	24	-	10029306	10031533	2227	8	NA	98	235	NA	IsolatedTranslocation	complex																Variation_4182		SEPARATE	DHO004HG19			DHO007DHO009HG19	2	0	-	-	-	-	-	-
DEL_624	DHO004HG19	1234535	13	+	28266425	28267524	1099	13	+	28269294	28270540	1246	7	1770	1	13	NA	Deletion	Deletion																			DHO004HG19				1	0	-	-	-	-	-	-
DEL_626	DHO004HG19	1234635	13	+	38046360	38048304	1944	13	+	38049337	38051332	1995	11	1033	1	12	NA	Deletion	Deletion																			DHO004HG19				1	0	-	-	-	-	-	-
DEL_633	DHO004HG19	1234841	13	+	64222657	64224421	1764	13	+	64237693	64239386	1693	9	13272	1	21	NA	Deletion	Deletion																			DHO004HG19				1	0	-	-	-	-	-	-
DEL_637	DHO004HG19	1234983	13	+	84053485	84054763	1278	13	+	84059208	84060527	1319	7	4445	1	12	NA	Deletion	Deletion															Variation_29945	Variation_29945	3	PARTIAL	DHO004HG19				1	0	-	-	-	-	-	-
DIFFSTRAND_113	DHO004HG19	1252990	13	-	89112665	89112795	130	13	+	89112801	89112938	137	4	136	1	12	NA	UnpairedInversion	UnpairedInversion																			DHO004HG19			DHO007DHO009HG19	2	0	-	-	-	-	-	-
DEL_640	DHO004HG19	1235088	13	+	106447135	106448769	1634	13	+	106450008	106451647	1639	4	1239	1	12	NA	Deletion	Deletion																			DHO004HG19				1	0	-	-	-	-	-	-
DEL_641	DHO004HG19	1235103	13	+	110416210	110417756	1546	13	+	110419247	110420709	1462	20	1491	1	557	EE	Deletion	Deletion																			DHO004HG19		DHO005HG19		2	0	-	-	-	NM_003749 [IRS2]	SI[1,1]	-
DEL_642	DHO004HG19	1235108	13	+	111585425	111587150	1725	13	+	111589026	111590724	1698	8	1876	1	13	NA	Deletion	Deletion																			DHO004HG19				1	0	-	-	-	-	-	-
DEL_644	DHO004HG19	1235120	13	+	114769635	114771155	1520	13	+	114773023	114774641	1618	8	1868	1	616	EE	Deletion	Deletion															Variation_29947	Variation_29947	1	WITHIN	DHO004HG19				1	0	-	-	-	NM_007368 [RASA3]	IE[18,18]	-
DEL_647	DHO004HG19	1256172	14	+	22879571	22881130	1559	14	+	22882455	22884056	1601	4	1325	1	12	NA	Deletion	Deletion																			DHO004HG19				1	0	-	-	-	-	-	-
DEL_650	DHO004HG19	1256283	14	+	29725946	29728021	2075	14	+	29728849	29730902	2053	14	828	1	12	NA	Deletion	Deletion																			DHO004HG19				1	0	-	-	-	-	-	-
DIFFSTRAND_114	DHO004HG19	1276003	14	-	59474993	59476043	1050	14	+	102196336	102197134	798	6	42721343	1	121	NA	UnpairedInversion	UnpairedInversion																			DHO004HG19				1	0	-	-	-	-	-	-
DEL_656	DHO004HG19	1256745	14	+	68601145	68602104	959	14	+	68603972	68605073	1101	5	1868	1	13	NA	Deletion	Deletion																			DHO004HG19		DHO005HG19		2	0	-	NM_002877 [RAD51L1];NM_133509 [RAD51L1];NM_133510 [RAD51L1]	SI[7,7];SI[7,7];SI[7,7]	-	-	-
DEL_658	DHO004HG19	1256872	14	+	80821307	80823180	1873	14	+	80826583	80828418	1835	24	3403	1	16	NA	Deletion	Deletion																			DHO004HG19				1	0	-	-	-	-	-	-
DEL_660	DHO004HG19	1256913	14	+	83634440	83635691	1251	14	+	83637322	83638640	1318	9	1631	1	15	NA	Deletion	Deletion																			DHO004HG19				1	0	-	-	-	-	-	-
DEL_662	DHO004HG19	1256941	14	+	87050896	87052808	1912	14	+	87054461	87056554	2093	35	1653	1	13	NA	Deletion	Deletion																			DHO004HG19			DHO007DHO009HG19	2	0	-	-	-	-	-	-
DIFFCHROM_56	DHO004HG19	1261637	14	+	88237617	88237775	158	24	-	10031427	10031556	129	9	NA	98	273	NA	IsolatedTranslocation	complex																Variation_4182		SEPARATE	DHO004HG19		DHO005HG19	DHO007DHO009HG19	3	0	-	-	-	-	-	-
DEL_663	DHO004HG19	1256969	14	+	89825914	89826855	941	14	+	89829162	89830032	870	10	2307	1	460	EE	Deletion	Deletion																			DHO004HG19				1	0	-	-	-	NM_001085471 [FOXN3];NM_005197 [FOXN3]	SI[2,2];SI[2,2]	-
DEL_664	DHO004HG19	1257056	14	+	101334561	101335424	863	14	+	101337684	101338566	882	24	2260	1	1003	EE	Deletion	Deletion															Variation_23479	Variation_23479	46	COVER	DHO004HG19		DHO005HG19		2	0	-	-	-	-	-	NR_030172 [MIR493]
DEL_665	DHO004HG19	1257068	14	+	103000176	103001779	1603	14	+	103003626	103004896	1270	4	1847	1	192	NA	Deletion	Deletion															Variation_29634	Variation_29634	1	WITHIN	DHO004HG19				1	0	-	-	-	-	-	-
DIFFCHROM_163	DHO004HG19	1279111	14	-	106770029	106773820	3791	15	-	22487616	22491397	3781	10	NA	5	987	Others	IsolatedTranslocation	complex															Variation_22954	Variation_9256		SEPARATE	DHO004HG19	DHO006DHO008HG19			2	0	-	-	-	-	-	-
DEL_672	DHO004HG19	1284976	15	+	39370632	39372140	1508	15	+	39373794	39375390	1596	14	1654	1	103	NA	Deletion	Deletion																			DHO004HG19				1	0	-	-	-	-	-	-
DEL_673	DHO004HG19	1285020	15	+	44135575	44136252	677	15	+	44139297	44140138	841	5	3045	1	76	NA	Deletion	Deletion																			DHO004HG19				1	0	-	NM_001167941 [WDR76];NM_024908 [WDR76]	EI[8,8];EI[8,8]	-	-	-
DEL_678	DHO004HG19	1285204	15	+	64194590	64196335	1745	15	+	64197578	64199564	1986	14	1243	1	11	NA	Deletion	Deletion																			DHO004HG19				1	0	-	-	-	-	-	-
DEL_683	DHO004HG19	1285296	15	+	77850079	77851648	1569	15	+	77853221	77854480	1259	11	1573	1	86	NA	Deletion	Deletion																			DHO004HG19				1	0	-	-	-	-	-	-
DEL_684	DHO004HG19	1285336	15	+	85610246	85611785	1539	15	+	85618559	85620335	1776	21	6774	1	43	NA	Deletion	Deletion																			DHO004HG19				1	0	-	NM_002605 [PDE8A];NM_173454 [PDE8A]	SI[3,3];SI[3,3]	-	-	-
DEL_687	DHO004HG19	1285392	15	+	91980519	91981107	588	15	+	91983468	91984732	1264	8	2361	3	72	NA	Deletion	Deletion															Variation_7081	Variation_7081	15	PARTIAL	DHO004HG19				1	0	-	-	-	-	-	-
DEL_691	DHO004HG19	1285440	15	+	100465916	100466570	654	15	+	100468754	100469440	686	10	2184	1	748	EE	Deletion	Deletion																			DHO004HG19		DHO005HG19		2	0	-	-	-	-	-	-
DIFFSTRAND_116	DHO004HG19	1286792	15	+	102149519	102150734	1215	15	-	102164902	102166006	1104	17	15272	3	99	NA	UnpairedInversion	UnpairedInversion																			DHO004HG19				1	0	-	-	-	-	-	-
DEL_692	DHO004HG19	1285450	15	+	102150619	102151217	598	15	+	102222212	102222758	546	7	70995	3	78	NA	Deletion	Deletion															Variation_8808	Variation_8808	19	WITHIN	DHO004HG19				1	2	NM_025141 [TM2D3];NM_078474 [TM2D3]-	-	-	-	-	-
DIFFSTRAND_117	DHO004HG19	1293788	15	-	102165065	102165991	926	15	+	102222598	102224166	1568	12	57533	3	78	NA	UnpairedInversion	UnpairedInversion																			DHO004HG19				1	0	-	-	-	-	-	-
DEL_695	DHO004HG19	1297362	16	+	1421100	1421686	586	16	+	1424399	1424968	569	4	2713	1	229	NA	Deletion	Deletion															Variation_29996	Variation_29996	3	WITHIN	DHO004HG19				1	0	-	-	-	NM_001193388 [UNKL];NM_001193389 [UNKL];NM_023076 [UNKL]	SI[10,10];SI[1,1];SI[1,1]	-
DEL_696	DHO004HG19	1297372	16	+	4132322	4133840	1518	16	+	4141425	4142711	1286	6	7585	1	140	NA	Deletion	Deletion															Variation_4922	Variation_4922	4	WITHIN	DHO004HG19				1	0	-	-	-	NM_001116 [ADCY9]	SI[2,2]	-
DEL_697	DHO004HG19	1297411	16	+	8753548	8755178	1630	16	+	8757331	8758824	1493	8	2153	1	117	NA	Deletion	Deletion																			DHO004HG19				1	0	-	-	-	-	-	-
DEL_698	DHO004HG19	1297449	16	+	16727236	16728624	1388	16	+	16730335	16731542	1207	7	1711	1	169	NA	Deletion	Deletion															Variation_2205	Variation_2205	1	WITHIN	DHO004HG19				1	0	-	-	-	-	-	-
DIFFSTRAND_119	DHO004HG19	1304280	16	-	50674069	50675426	1357	16	+	56678245	56679238	993	4	6004176	1	59	NA	UnpairedInversion	UnpairedInversion															Variation_0487	Variation_0487	1	COVER	DHO004HG19				1	0	-	-	-	-	-	-
DEL_701	DHO004HG19	1297617	16	+	52963777	52965458	1681	16	+	56848527	56850278	1751	8	3883069	1	112	NA	Deletion	Deletion															Variation_4954	Variation_4954	9	PARTIAL	DHO004HG19				1	51	NM_025134 [CHD9];NM_005611 [RBL2];NM_001012398 [AKTIP];NM_022476 [AKTIP];NM_001127897 [RPGRIP1L];NM_015272 [RPGRIP1L];NM_001080432 [FTO];NM_024336 [IRX3];NR_034105 [CRNDE];NR_034106 [CRNDE];NM_005853 [IRX5];NM_024335 [IRX6];NM_004530 [MMP2];NM_001127891 [MMP2];NM_017839 [LPCAT2];NM_032330 [CAPNS2];NM_001172501 [SLC6A2];NM_001043 [SLC6A2];NM_001172504 [SLC6A2];NM_001172502 [SLC6A2];NR_033740 [LOC3…	-	-	-	-	-
DIFFSTRAND_120	DHO004HG19	1300621	16	+	55373299	55374599	1300	16	-	55580658	55582303	1645	6	207704	1	125	NA	UnpairedInversion	UnpairedInversion																			DHO004HG19				1	0	-	-	-	-	-	-
DIFFSTRAND_121	DHO004HG19	1304303	16	-	55426523	55427613	1090	16	+	86618131	86618998	867	4	31191608	1	27	NA	UnpairedInversion	UnpairedInversion																			DHO004HG19				1	0	-	-	-	-	-	-
TANDEM_60	DHO004HG19	1297885	16	+	56757904	56759180	1276	16	+	54049074	54050546	1472	6	2710106	2	60	NA	TandemDuplication	TandemDuplication															Variation_4007	Variation_4007	11	COVER	DHO004HG19				1	0	-	-	-	-	-	-
DEL_703	DHO004HG19	1297747	16	+	75428470	75429604	1134	16	+	75431430	75432619	1189	11	1826	1	196	NA	Deletion	Deletion															Variation_5330	Variation_5330	2	WITHIN	DHO004HG19		DHO005HG19		2	0	-	-	-	NM_006324 [CFDP1]	SI[4,4]	-
DEL_707	DHO004HG19	1297772	16	+	78874828	78876615	1787	16	+	78877692	78879457	1765	14	1077	1	16	NA	Deletion	Deletion																			DHO004HG19		DHO005HG19		2	0	-	NM_016373 [WWOX]	SI[8,8]	-	-	-
TANDEM_62	DHO004HG19	1298022	16	+	86795042	86797065	2023	16	+	61243912	61246052	2140	13	25553153	1	53	NA	TandemDuplication	TandemDuplication															Variation_4960	Variation_4960	15	PARTIAL	DHO004HG19				1	0	-	-	-	-	-	-
DEL_711	DHO004HG19	1306052	17	+	721656	723179	1523	17	+	725060	726238	1178	12	1881	1	147	NA	Deletion	Deletion															Variation_8832	Variation_8832	1	WITHIN	DHO004HG19				1	0	-	-	-	NM_022463 [NXN]	SI[4,4]	-
DEL_714	DHO004HG19	1306065	17	+	1910741	1912477	1736	17	+	1913777	1915477	1700	19	1300	1	147	NA	Deletion	Deletion																			DHO004HG19				1	0	-	-	-	NM_178568 [RTN4RL1]	SI[1,1]	-
DEL_715	DHO004HG19	1306070	17	+	2718160	2719530	1370	17	+	2721488	2722770	1282	4	1958	1	141	NA	Deletion	Deletion																			DHO004HG19				1	0	-	NM_001100398 [RAP1GAP2];NM_015085 [RAP1GAP2]	SI[2,2];SI[2,2]	-	-	-
DIFFSTRAND_123	DHO004HG19	1311184	17	+	5592806	5593156	350	17	-	5595292	5595537	245	8	2381	2	51	NA	UnpairedInversion	UnpairedInversion																			DHO004HG19				1	0	-	-	-	-	-	-
DEL_718	DHO004HG19	1306107	17	+	6846001	6847078	1077	17	+	6848879	6850166	1287	5	1801	1	16	NA	Deletion	Deletion																			DHO004HG19				1	0	-	-	-	-	-	-
DEL_719	DHO004HG19	1306114	17	+	7555412	7557185	1773	17	+	7651331	7652971	1640	13	94146	1	187	NA	Deletion	Deletion																			DHO004HG19				1	12	NM_000546 [TP53];NM_001126112 [TP53];NM_001126113 [TP53];NM_001126114 [TP53];NM_001126115 [TP53];NM_001126116 [TP53];NM_001126117 [TP53];NM_001143990 [WRAP53];NM_001143991 [WRAP53];NM_001143992 [WRAP53];NM_018081 [WRAP53];NM_001406 [EFNB3]-	-	-	-	-	NM_001678 [ATP1B2]
DEL_720	DHO004HG19	1306118	17	+	8244746	8246357	1611	17	+	8248123	8249889	1766	34	1766	1	94	NA	Deletion	Deletion																			DHO004HG19				1	0	-	NM_153007 [ODF4]	SI[1,1]	-	-	-
DEL_723	DHO004HG19	1306189	17	+	17228424	17229929	1505	17	+	17231342	17232934	1592	9	1413	1	80	NA	Deletion	Deletion																			DHO004HG19			DHO007DHO009HG19	2	0	-	NM_020201 [NT5M]	SI[3,3]	-	-	-
DEL_725	DHO004HG19	1306204	17	+	19981186	19982634	1448	17	+	19998370	20000057	1687	14	15736	1	40	NA	Deletion	Deletion																			DHO004HG19				1	0	-	-	-	-	-	-
DIFFSTRAND_126	DHO004HG19	1314052	17	-	30833735	30835281	1546	17	+	30835824	30837340	1516	7	2089	1	148	NA	UnpairedInversion	UnpairedInversion																			DHO004HG19				1	0	-	-	-	-	-	-
DIFFCHROM_62	DHO004HG19	1312281	17	-	33478139	33478311	172	19	-	24184095	24184794	699	6	NA	98	137	NA	IsolatedTranslocation	complex																Variation_8869		SEPARATE	DHO004HG19			DHO007DHO009HG19	2	0	-	-	-	-	-	NM_001033576 [UNC45B];NM_173167 [UNC45B]
DIFFCHROM_63	DHO004HG19	1315455	17	-	33478140	33478310	170	19	+	36066515	36066704	189	13	NA	98	143	NA	IsolatedTranslocation	complex																			DHO004HG19				1	0	-	-	-	-	-	NM_001033576 [UNC45B];NM_173167 [UNC45B]
DIFFCHROM_148	DHO004HG19	1310451	17	+	37782196	37783089	893	19	-	41830004	41830837	833	4	NA	2	136	NA	IsolatedTranslocation	IsolatedTranslocation																			DHO004HG19				1	0	-	-	-	-	-	-
DEL_732	DHO004HG19	1306361	17	+	41515528	41516245	717	17	+	41518956	41519739	783	5	2711	1	128	NA	Deletion	Deletion															Variation_5007	Variation_5007	1	WITHIN	DHO004HG19				1	0	-	-	-	-	-	-
DEL_6	DHO004HG19	1306379	17	+	45212940	45213732	792	17	+	45219246	45221281	2035	7	5514	98	148	NA	Deletion	complex															Variation_5015	Variation_5015	2	WITHIN	DHO004HG19	DHO006DHO008HG19	DHO005HG19	DHO007DHO009HG19	4	0	-	-	-	NM_001114091 [CDC27];NM_001256 [CDC27]	IE[14,12];IE[14,12]	-
DEL_7	DHO004HG19	1306380	17	+	45213634	45214533	899	17	+	45234307	45235636	1329	11	19774	98	173	NA	Deletion	complex															Variation_5015	Variation_5015	10	WITHIN	DHO004HG19				1	0	-	-	-	NM_001114091 [CDC27];NM_001256 [CDC27]	EE[14,7];EE[14,7]	-
DEL_8	DHO004HG19	1306381	17	+	45213962	45214571	609	17	+	45247363	45249356	1993	11	32792	98	142	NA	Deletion	complex															Variation_5015	Variation_5015	17	WITHIN	DHO004HG19	DHO006DHO008HG19		DHO007DHO009HG19	3	0	-	-	-	NM_001114091 [CDC27];NM_001256 [CDC27]	EE[14,4];EE[14,4]	-
DIFFCHROM_164	DHO004HG19	1312347	17	-	48364376	48366215	1839	19	-	47740475	47742362	1887	6	NA	2	126	NA	IsolatedTranslocation	IsolatedTranslocation																			DHO004HG19				1	0	-	-	-	-	-	-
DEL_735	DHO004HG19	1306467	17	+	56205694	56207467	1773	17	+	56213858	56215612	1754	21	6391	1	83	NA	Deletion	Deletion																			DHO004HG19				1	0	-	-	-	-	-	-
DEL_736	DHO004HG19	1306482	17	+	57869203	57869771	568	17	+	57872051	57872834	783	6	2280	1	77	NA	Deletion	Deletion																			DHO004HG19				1	0	-	NM_030938 [TMEM49]	SI[7,7]	-	-	-
DEL_738	DHO004HG19	1306508	17	+	62211373	62212371	998	17	+	62214394	62215371	977	10	2023	1	126	NA	Deletion	Deletion															Variation_0210	Variation_0210	1	WITHIN	DHO004HG19				1	0	-	-	-	-	-	-
DEL_740	DHO004HG19	1306567	17	+	70695993	70697606	1613	17	+	70699286	70700932	1646	21	1680	1	117	NA	Deletion	Deletion																			DHO004HG19				1	0	-	-	-	NM_001159770 [SLC39A11];NM_139177 [SLC39A11]	SI[7,7];SI[7,7]	-
DEL_741	DHO004HG19	1306605	17	+	78460545	78461664	1119	17	+	78463928	78465472	1544	21	2264	1	436	EE	Deletion	Deletion																			DHO004HG19		DHO005HG19		2	0	-	-	-	-	-	-
DEL_743	DHO004HG19	1306608	17	+	78832950	78833306	356	17	+	78835798	78836285	487	4	2492	1	12	NA	Deletion	Deletion																			DHO004HG19				1	0	-	NM_001163034 [RPTOR];NM_020761 [RPTOR]	SI[13,13];SI[13,13]	-	-	-
DEL_744	DHO004HG19	1306611	17	+	81080521	81081895	1374	17	+	81083627	81084818	1191	7	1732	1	579	EE	Deletion	Deletion																			DHO004HG19				1	0	-	-	-	-	-	-
DEL_745	DHO004HG19	1317074	18	+	205178	206600	1422	18	+	208005	209603	1598	4	1405	1	65	NA	Deletion	Deletion																			DHO004HG19				1	0	-	NM_001037334 [USP14];NM_005151 [USP14]	SI[12,12];SI[13,13]	-	-	-
DEL_746	DHO004HG19	1317131	18	+	4457106	4458676	1570	18	+	4495162	4496938	1776	26	36486	1	126	NA	Deletion	Deletion																			DHO004HG19				1	0	-	-	-	-	-	-
DEL_747	DHO004HG19	1317137	18	+	5207520	5209438	1918	18	+	5210681	5212701	2020	18	1243	1	14	NA	Deletion	Deletion																			DHO004HG19				1	0	-	-	-	-	-	-
DIFFSTRAND_129	DHO004HG19	1320658	18	+	11507153	11507280	127	18	-	11511329	11511459	130	4	4179	2	82	NA	UnpairedInversion	UnpairedInversion																			DHO004HG19				1	0	-	-	-	-	-	-
DIFFSTRAND_130	DHO004HG19	1320703	18	+	21040754	21041178	424	18	-	21042091	21042524	433	3	1346	1	124	NA	UnpairedInversion	UnpairedInversion																			DHO004HG19				1	0	-	-	-	-	-	NM_003831 [RIOK3]
DEL_750	DHO004HG19	1317353	18	+	24569664	24571455	1791	18	+	24572495	24574420	1925	12	1040	1	12	NA	Deletion	Deletion																			DHO004HG19				1	0	-	-	-	NM_031422 [CHST9]	SI[4,4]	-
DEL_752	DHO004HG19	1317526	18	+	41030044	41031496	1452	18	+	41033077	41034642	1565	11	1581	1	51	NA	Deletion	Deletion																			DHO004HG19		DHO005HG19		2	0	-	-	-	-	-	-
DEL_753	DHO004HG19	1317549	18	+	42835869	42837533	1664	18	+	42838834	42840409	1575	13	1301	1	13	NA	Deletion	Deletion																			DHO004HG19				1	0	-	-	-	-	-	-
DEL_756	DHO004HG19	1317684	18	+	59671224	59672485	1261	18	+	59674493	59675999	1506	12	2008	1	133	NA	Deletion	Deletion																			DHO004HG19				1	0	-	-	-	-	-	-
DEL_757	DHO004HG19	1317688	18	+	60246518	60247520	1002	18	+	60249578	60250508	930	4	2058	1	499	EE	Deletion	Deletion																			DHO004HG19		DHO005HG19		2	0	-	-	-	-	-	-
DEL_759	DHO004HG19	1317725	18	+	64217641	64219475	1834	18	+	64221259	64223059	1800	18	1784	1	13	NA	Deletion	Deletion																			DHO004HG19				1	0	-	-	-	NM_021153 [CDH19]	SI[4,4]	-
DEL_761	DHO004HG19	1317781	18	+	74345550	74346960	1410	18	+	74348457	74350025	1568	6	1497	1	14	NA	Deletion	Deletion																			DHO004HG19		DHO005HG19		2	0	-	-	-	-	-	-
DEL_764	DHO004HG19	1317797	18	+	76372173	76373549	1376	18	+	76375013	76376780	1767	8	1464	1	279	NA	Deletion	Deletion																			DHO004HG19				1	0	-	-	-	-	-	-
DEL_766	DHO004HG19	1317801	18	+	76903792	76904937	1145	18	+	76906950	76908132	1182	13	2013	1	577	EE	Deletion	Deletion															Variation_23548	Variation_23548	49	COVER	DHO004HG19				1	0	-	NM_198531 [ATP9B]	SI[6,6]	-	-	-
DEL_769	DHO004HG19	1317810	18	+	77679126	77679419	293	18	+	77682172	77682658	486	7	2753	1	812	EE	Deletion	Deletion																			DHO004HG19				1	0	-	-	-	NM_001146343 [PQLC1];NM_001146345 [PQLC1];NM_025078 [PQLC1]	SI[3,3];SI[3,3];SI[4,4]	-
DIFFSTRAND_128	DHO004HG19	1329332	19	-	1382357	1383525	1168	19	+	47743290	47744648	1358	16	46360933	2	117	NA	UnpairedInversion	UnpairedInversion																			DHO004HG19				1	0	-	-	-	-	-	-
DEL_772	DHO004HG19	1326116	19	+	11292845	11294760	1915	19	+	11296740	11298314	1574	10	1980	1	111	NA	Deletion	Deletion																			DHO004HG19		DHO005HG19		2	0	-	-	-	NM_001136191 [KANK2];NM_015493 [KANK2]	SI[4,4];SI[2,2]	-
DEL_773	DHO004HG19	1326131	19	+	12555397	12555822	425	19	+	12558923	12559213	290	4	3101	1	163	NA	Deletion	Deletion																			DHO004HG19				1	0	-	-	-	-	-	-
DEL_775	DHO004HG19	1326134	19	+	12751499	12752200	701	19	+	12754965	12755475	510	4	2765	1	39	NA	Deletion	Deletion																			DHO004HG19				1	0	-	-	-	-	-	-
DEL_776	DHO004HG19	1326139	19	+	13773809	13775424	1615	19	+	13777079	13778732	1653	20	1655	1	102	NA	Deletion	Deletion																			DHO004HG19		DHO005HG19		2	0	-	-	-	-	-	-
DEL_779	DHO004HG19	1326151	19	+	16041542	16042259	717	19	+	16045021	16046034	1013	7	2762	1	977	EE	Deletion	Deletion																			DHO004HG19				1	0	-	-	-	NM_001128932 [CYP4F11];NM_021187 [CYP4F11]	IE[2,2];IE[1,1]	-
DEL_785	DHO004HG19	1326227	19	+	28321562	28321963	401	19	+	28329820	28330089	269	3	7857	1	61	NA	Deletion	Deletion																			DHO004HG19			DHO007DHO009HG19	2	0	-	-	-	-	-	-
DIFFSTRAND_132	DHO004HG19	1326024	19	+	31285017	31286063	1046	19	-	31286044	31287128	1084	8	1065	2	55	NA	UnpairedInversion	UnpairedInversion																			DHO004HG19				1	0	-	-	-	-	-	-
DEL_794	DHO004HG19	1326362	19	+	55602803	55604338	1535	19	+	55605885	55607207	1322	5	1547	1	385	EE	Deletion	Deletion															Variation_10570	Variation_10570	4	WITHIN	DHO004HG19				1	0	-	-	-	NM_017607 [PPP1R12C]	II[15,12]	-
DEL_799	DHO004HG19	1331181	20	+	15709892	15711454	1562	20	+	15712747	15714504	1757	5	1293	1	123	NA	Deletion	Deletion																			DHO004HG19		DHO005HG19		2	0	-	NM_080676 [MACROD2];NM_001033087 [MACROD2]	SI[8,8];SI[4,4]	-	-	-
DEL_146	DHO004HG19	1331282	20	+	26202952	26204221	1269	20	+	26205897	26207155	1258	5	1676	3	12	NA	Deletion	Deletion															Variation_7302	Variation_7302	4	WITHIN	DHO004HG19				1	0	-	-	-	-	-	-
DEL_809	DHO004HG19	1331502	20	+	60719672	60720302	630	20	+	60727898	60729092	1194	8	7596	1	22	NA	Deletion	Deletion																			DHO004HG19				1	0	-	NM_198935 [SS18L1]	SI[1,1]	-	-	-
DEL_810	DHO004HG19	1331503	20	+	61303104	61303981	877	20	+	61306043	61306894	851	7	2062	1	12	NA	Deletion	Deletion															Variation_5144	Variation_5144	1	WITHIN	DHO004HG19				1	0	-	-	-	-	-	-
DEL_811	DHO004HG19	1331507	20	+	61722813	61723970	1157	20	+	61725721	61726993	1272	12	1751	1	15	NA	Deletion	Deletion															Variation_5146	Variation_5146	1	WITHIN	DHO004HG19				1	0	-	-	-	-	-	-
DEL_814	DHO004HG19	1336401	21	+	10754402	10756695	2293	21	+	10759030	10762249	3219	4	2335	2	741	Others	Deletion	Deletion															Variation_5152	Variation_5152	5	WITHIN	DHO004HG19				1	0	-	-	-	-	-	-
DEL_816	DHO004HG19	1336462	21	+	18610543	18612328	1785	21	+	18613789	18615902	2113	9	1461	1	13	NA	Deletion	Deletion																			DHO004HG19		DHO005HG19	DHO007DHO009HG19	3	0	-	-	-	-	-	-
DEL_818	DHO004HG19	1336591	21	+	36070778	36072437	1659	21	+	36073744	36075515	1771	12	1307	1	172	NA	Deletion	Deletion																			DHO004HG19		DHO005HG19		2	0	-	NM_053277 [CLIC6]	SI[1,1]	-	-	-
DEL_819	DHO004HG19	1336639	21	+	43386080	43387070	990	21	+	43389003	43390005	1002	7	1933	1	16	NA	Deletion	Deletion																			DHO004HG19				1	0	-	-	-	-	-	-
DEL_821	DHO004HG19	1336650	21	+	45616958	45618923	1965	21	+	45620754	45622576	1822	19	1831	1	128	NA	Deletion	Deletion																			DHO004HG19				1	0	-	-	-	-	-	-
DEL_823	DHO004HG19	1336660	21	+	47655145	47656933	1788	21	+	47658784	47660233	1449	15	1851	1	104	NA	Deletion	Deletion																			DHO004HG19		DHO005HG19		2	0	-	NR_002776 [MCM3APAS]	SI[1,1]	NM_003906 [MCM3AP]	SI[26,26]	-
DEL_829	DHO004HG19	1338141	22	+	23574918	23576637	1719	22	+	23577893	23579683	1790	15	1256	1	47	NA	Deletion	Deletion																			DHO004HG19		DHO005HG19		2	0	-	NM_004327 [BCR];NM_021574 [BCR]	SI[1,1];SI[1,1]	-	-	-
DEL_833	DHO004HG19	1338212	22	+	35643169	35644120	951	22	+	35646145	35647075	930	15	2025	1	54	NA	Deletion	Deletion																			DHO004HG19		DHO005HG19		2	0	-	-	-	-	-	-
DEL_834	DHO004HG19	1338215	22	+	36131527	36132867	1340	22	+	36134555	36135797	1242	7	1688	1	34	NA	Deletion	Deletion																			DHO004HG19				1	0	-	-	-	-	-	-
DEL_835	DHO004HG19	1338220	22	+	36611530	36612953	1423	22	+	36614741	36616235	1494	9	1788	1	36	NA	Deletion	Deletion																			DHO004HG19		DHO005HG19		2	0	-	-	-	-	-	-
DEL_844	DHO004HG19	1339428	23	+	1881104	1882219	1115	23	+	1884020	1885350	1330	17	1801	1	575	EE	Deletion	Deletion																			DHO004HG19				1	0	-	-	-	-	-	-
DEL_847	DHO004HG19	1339516	23	+	12638614	12639411	797	23	+	12641902	12642892	990	5	2491	1	1130	EE	Deletion	Deletion																			DHO004HG19		DHO005HG19		2	0	-	NM_014728 [FRMPD4]	SI[4,4]	-	-	-
DEL_849	DHO004HG19	1339869	23	+	77694680	77696742	2062	23	+	77697576	77699764	2188	4	834	1	13	NA	Deletion	Deletion																			DHO004HG19				1	0	-	-	-	-	-	-
DIFFSTRAND_140	DHO004HG19	1341471	23	-	103242670	103243412	742	23	+	103258817	103259779	962	5	16147	1	1248	Others	UnpairedInversion	UnpairedInversion															Variation_0663	Variation_0663	34	WITHIN	DHO004HG19				1	0	-	-	-	-	-	-
DEL_852	DHO004HG19	1340034	23	+	117452108	117454143	2035	23	+	117455011	117457016	2005	15	868	1	47	NA	Deletion	Deletion																			DHO004HG19				1	0	-	-	-	-	-	-
DEL_858	DHO004HG19	1340122	23	+	150292198	150293825	1627	23	+	150295906	150297392	1486	4	2081	1	24	NA	Deletion	Deletion																			DHO004HG19		DHO005HG19		2	0	-	-	-	-	-	-
DEL_859	DHO004HG19	1340127	23	+	154484098	154485886	1788	23	+	154487179	154488842	1663	24	1293	1	12	NA	Deletion	Deletion																			DHO004HG19		DHO005HG19		2	0	-	-	-	-	-	-
DIFFSTRAND_98	DHO004HG19	1341825	24	-	13460880	13461736	856	24	+	58989814	58996491	6677	8	45528934	21	465	Others	UnpairedInversion	complex																			DHO004HG19	DHO006DHO008HG19			2	0	-	-	-	-	-	-
DIFFSTRAND_97	DHO004HG19	1341794	24	+	13465458	13467609	2151	24	-	58992467	58994091	1624	4	45526482	21	646	Others	UnpairedInversion	complex																			DHO004HG19				1	0	-	-	-	-	-	-
DIFFCHROM_403	DHO005HG19	1899730	1	-	16844056	16845878	1822	4	+	91640517	91642118	1601	5	NA	5	30	NA	IsolatedTranslocation	complex															Variation_30374	Variation_0047		SEPARATE			DHO005HG19		1	0	-	-	-	-	-	-
DEL_1064	DHO005HG19	4919	1	+	28831767	28833972	2205	1	+	28835229	28837814	2585	24	1257	1	152	NA	Deletion	Deletion																					DHO005HG19		1	0	-	NM_001048199 [RCC1];NR_030725 [RCC1];NR_030726 [RCC1];NR_002909 [SNHG3];NR_036473 [SNHG3]	II[1,2];II[1,2];II[1,2];II[1,2];II[2,3]	-	-	-
DIFFSTRAND_256	DHO005HG19	1275884	1	-	55667373	55668798	1425	1	+	55669019	55670419	1400	13	1646	1	13	NA	UnpairedInversion	UnpairedInversion																					DHO005HG19		1	0	-	-	-	-	-	-
DEL_22	DHO005HG19	10043	1	+	58741171	58743851	2680	1	+	58744852	58747443	2591	19	1001	1	14	NA	Deletion	Deletion																			DHO004HG19		DHO005HG19		2	0	-	-	-	-	-	-
DIFFCHROM_408	DHO005HG19	549885	1	+	60680675	60681986	1311	14	-	107203865	107205074	1209	12	NA	1	484	EE	IsolatedTranslocation	IsolatedTranslocation																Variation_4860		SEPARATE			DHO005HG19		1	0	-	-	-	-	-	-
DIFFCHROM_409	DHO005HG19	346192	1	+	67452302	67452452	150	16	-	77786398	77787057	659	7	NA	3	104	NA	IsolatedTranslocation	IsolatedTranslocation																					DHO005HG19		1	0	-	-	-	-	-	NM_001077700 [MIER1];NM_001077702 [MIER1];NM_001077703 [MIER1];NM_001146110 [MIER1];NM_001146111 [MIER1];NM_001146112 [MIER1];NM_001146113 [MIER1];NM_020948 [MIER1];NM_001077701 [MIER1];NM_001077704 [MIER1]
DIFFCHROM_411	DHO005HG19	1996259	1	-	67452628	67453320	692	16	-	77786662	77787412	750	8	NA	3	123	NA	Insertion;IsolatedTranslocation	Insertion							Insertion_2	L2RDiffChrDirTrans	chr16:77786662..77787412	chr1:67452628..67453320	chr16:77790966..77791507	3554	692	805323							DHO005HG19		1	0	-	-	-	-	-	NM_001077700 [MIER1];NM_001077702 [MIER1];NM_001077703 [MIER1];NM_001146110 [MIER1];NM_001146111 [MIER1];NM_001146112 [MIER1];NM_001146113 [MIER1];NM_020948 [MIER1];NM_001077701 [MIER1];NM_001077704 [MIER1]
DIFFCHROM_410	DHO005HG19	805323	1	+	67452925	67453237	312	16	+	77790966	77791507	541	6	NA	3	92	NA	Insertion;IsolatedTranslocation	Insertion							Insertion_2	L2RDiffChrDirTrans	chr16:77786662..77787412	chr1:67452628..67453320	chr16:77790966..77791507	3554	692	1996259							DHO005HG19		1	0	-	-	-	-	-	NM_001077700 [MIER1];NM_001077702 [MIER1];NM_001077703 [MIER1];NM_001146110 [MIER1];NM_001146111 [MIER1];NM_001146112 [MIER1];NM_001146113 [MIER1];NM_020948 [MIER1];NM_001077701 [MIER1];NM_001077704 [MIER1]
DEL_23	DHO005HG19	11798	1	+	68006186	68007675	1489	1	+	68009627	68011170	1543	9	1952	1	93	NA	Deletion	Deletion																			DHO004HG19		DHO005HG19		2	0	-	-	-	-	-	-
DEL_28	DHO005HG19	15357	1	+	86738791	86740926	2135	1	+	86742259	86744329	2070	5	1333	1	12	NA	Deletion	Deletion																			DHO004HG19		DHO005HG19		2	0	-	-	-	-	-	-
DIFFCHROM_393	DHO005HG19	1100662	1	+	91852769	91853026	257	19	-	36066491	36066731	240	18	NA	87	104	NA	IsolatedTranslocation	complex																					DHO005HG19	DHO007DHO009HG19	2	0	-	-	-	-	-	-
DIFFCHROM_12	DHO005HG19	1424565	1	-	91852802	91853109	307	6	+	119558565	119558687	122	38	NA	87	100	NA	IsolatedTranslocation	complex																			DHO004HG19	DHO006DHO008HG19	DHO005HG19	DHO007DHO009HG19	4	0	-	-	-	-	-	-
DEL_1066	DHO005HG19	18421	1	+	105252586	105255025	2439	1	+	105256231	105258856	2625	59	1206	1	14	NA	Deletion	Deletion																					DHO005HG19		1	0	-	-	-	-	-	-
DIFFCHROM_413	DHO005HG19	643511	1	+	108113084	108113559	475	11	-	85195093	85195216	123	3	NA	2	695	EE	IsolatedTranslocation	IsolatedTranslocation																Variation_3860		SEPARATE			DHO005HG19		1	0	-	-	-	-	-	-
DIFFCHROM_414	DHO005HG19	222429	1	+	119400999	119401168	169	2	-	141850304	141850772	468	6	NA	1	112	NA	IsolatedTranslocation	IsolatedTranslocation																					DHO005HG19		1	0	-	-	-	-	-	-
DEL_39	DHO005HG19	21501	1	+	159646269	159648533	2264	1	+	159649770	159652040	2270	35	1237	1	24	NA	Deletion	Deletion																			DHO004HG19		DHO005HG19		2	0	-	-	-	-	-	-
DIFFSTRAND_258	DHO005HG19	1288359	1	-	168186264	168186472	208	1	+	182276014	182276795	781	5	14089750	1	134	NA	UnpairedInversion	UnpairedInversion																					DHO005HG19		1	0	-	-	-	-	-	-
DIFFCHROM_415	DHO005HG19	1114068	1	+	174226082	174227358	1276	21	+	29469098	29470375	1277	7	NA	1	110	NA	IsolatedTranslocation	IsolatedTranslocation																					DHO005HG19		1	0	-	-	-	-	-	NM_014857 [RABGAP1L]
DEL_1070	DHO005HG19	23251	1	+	185414174	185416247	2073	1	+	185418688	185420812	2124	29	2441	1	11	NA	Deletion	Deletion																					DHO005HG19		1	0	-	-	-	-	-	-
DIFFSTRAND_259	DHO005HG19	612557	1	+	187462206	187462744	538	1	-	187466484	187466735	251	10	3991	3	68	NA	UnpairedInversion	UnpairedInversion																					DHO005HG19	DHO007DHO009HG19	2	0	-	-	-	-	-	-
DEL_46	DHO005HG19	23461	1	+	188537277	188538971	1694	1	+	188540835	188542628	1793	6	1864	1	14	NA	Deletion	Deletion																			DHO004HG19		DHO005HG19		2	0	-	-	-	-	-	-
DIFFSTRAND_260	DHO005HG19	613349	1	+	205585949	205586685	736	1	-	205587503	205588408	905	4	1723	1	97	NA	UnpairedInversion	UnpairedInversion																					DHO005HG19		1	0	-	-	-	-	-	-
DIFFCHROM_416	DHO005HG19	1884784	1	-	211203071	211204263	1192	17	-	4246170	4247525	1355	13	NA	1	134	NA	IsolatedTranslocation	IsolatedTranslocation																Variation_4984		SEPARATE			DHO005HG19		1	0	-	-	-	-	-	-
DEL_1073	DHO005HG19	24422	1	+	218243113	218244607	1494	1	+	218246544	218248045	1501	5	1937	1	19	NA	Deletion	Deletion																					DHO005HG19		1	0	-	-	-	-	-	-
DEL_1074	DHO005HG19	24478	1	+	221377064	221378942	1878	1	+	221382934	221385054	2120	12	3992	1	27	NA	Deletion	Deletion																					DHO005HG19		1	0	-	-	-	-	-	-
DEL_62	DHO005HG19	24709	1	+	243780456	243782681	2225	1	+	243784024	243786286	2262	25	1343	1	13	NA	Deletion	Deletion																			DHO004HG19		DHO005HG19		2	0	-	-	-	NM_181690 [AKT3];NM_005465 [AKT3]	SI[5,5];SI[5,5]	-
DEL_1079	DHO005HG19	2456454	2	+	34963365	34965555	2190	2	+	34967524	34969518	1994	26	1969	1	17	NA	Deletion	Deletion																					DHO005HG19		1	0	-	-	-	-	-	-
DIFFCHROM_74	DHO005HG19	2398128	2	+	68914220	68914684	464	5	-	64465930	64466380	450	24	NA	2	173	NA	Insertion;IsolatedTranslocation	Insertion							Insertion_9	L2RDiffChrRevTrans	chr5:64465930..64466380	chr2:68914220..68914684	chr5:64469001..64469396	2621	464	3743780					DHO004HG19		DHO005HG19		2	0	-	-	-	-	-	-
DIFFCHROM_75	DHO005HG19	3743780	2	-	68914271	68914672	401	5	+	64469001	64469396	395	13	NA	2	1848	EE	Insertion;IsolatedTranslocation	Insertion							Insertion_9	L2RDiffChrRevTrans	chr5:64465930..64466380	chr2:68914220..68914684	chr5:64469001..64469396	2621	464	2398128					DHO004HG19		DHO005HG19	DHO007DHO009HG19	3	0	-	-	-	-	-	-
DEL_1081	DHO005HG19	2465407	2	+	89852052	89855632	3580	2	+	89856867	89860399	3532	10	1235	2	88	NA	Deletion	Deletion																					DHO005HG19		1	0	-	-	-	-	-	-
DEL_1082	DHO005HG19	2465409	2	+	89859958	89861610	1652	2	+	89866066	89867714	1648	5	4456	2	87	NA	Deletion	Deletion																					DHO005HG19		1	0	-	-	-	-	-	-
DEL_1085	DHO005HG19	2466403	2	+	102230947	102232542	1595	2	+	102234547	102235954	1407	9	2005	1	21	NA	Deletion	Deletion																					DHO005HG19		1	0	-	-	-	-	-	-
DEL_96	DHO005HG19	2466549	2	+	102966571	102967138	567	2	+	102971061	102971839	778	9	3923	1	46	NA	Deletion	Deletion																			DHO004HG19		DHO005HG19		2	0	-	-	-	-	-	NM_016232 [IL1RL1]
DEL_1086	DHO005HG19	2467229	2	+	106693420	106694932	1512	2	+	106696824	106698432	1608	5	1892	1	12	NA	Deletion	Deletion																					DHO005HG19		1	0	-	-	-	-	-	-
DIFFSTRAND_261	DHO005HG19	2444095	2	+	123367554	123367877	323	2	-	123370216	123370323	107	4	2446	1	15	NA	UnpairedInversion	UnpairedInversion																					DHO005HG19		1	0	-	-	-	-	-	-
DIFFSTRAND_155	DHO005HG19	2444353	2	+	125049126	125049716	590	2	-	125052977	125053220	243	6	3504	2	63	NA	UnpairedInversion	UnpairedInversion																				DHO006DHO008HG19	DHO005HG19	DHO007DHO009HG19	3	0	-	-	-	-	-	NM_130773 [CNTNAP5]
DEL_1087	DHO005HG19	2469871	2	+	126366001	126368381	2380	2	+	126370309	126372699	2390	39	1928	1	12	NA	Deletion	Deletion																					DHO005HG19		1	0	-	-	-	-	-	-
DEL_1	DHO005HG19	2470554	2	+	133015235	133017355	2120	2	+	133018798	133021088	2290	10	1443	87	13	NA	Deletion	complex																			DHO004HG19		DHO005HG19		2	0	-	-	-	-	-	-
DIFFCHROM_23	DHO005HG19	3291707	2	-	133018828	133019254	426	13	-	28033699	28033972	273	8	NA	87	279	NA	IsolatedTranslocation	complex															Variation_7231			SEPARATE	DHO004HG19	DHO006DHO008HG19	DHO005HG19	DHO007DHO009HG19	4	0	-	-	-	-	-	-
DIFFCHROM_15	DHO005HG19	2259989	2	+	133033517	133034771	1254	6	-	119558577	119558696	119	19	NA	87	71	NA	IsolatedTranslocation	complex															Variation_7231			SEPARATE	DHO004HG19	DHO006DHO008HG19	DHO005HG19	DHO007DHO009HG19	4	0	-	-	-	-	-	-
DEL_1088	DHO005HG19	2473052	2	+	153457576	153459930	2354	2	+	153461460	153463861	2401	26	1530	1	100	NA	Deletion	Deletion																					DHO005HG19		1	0	-	NM_052905 [FMNL2]	SI[9,9]	-	-	-
DIFFCHROM_82	DHO005HG19	2661208	2	+	153995087	153995493	406	17	+	74377272	74377427	155	5	NA	1	21	NA	IsolatedTranslocation	IsolatedTranslocation																Variation_5032		SEPARATE	DHO004HG19		DHO005HG19		2	0	-	-	-	-	-	-
DIFFCHROM_421	DHO005HG19	3413848	2	-	158891887	158893492	1605	7	+	158176264	158178144	1880	7	NA	2	636	EE	IsolatedTranslocation	IsolatedTranslocation																Variation_7622		SEPARATE			DHO005HG19		1	0	-	-	-	-	-	NM_001135098 [UPP2]
DIFFSTRAND_263	DHO005HG19	2448326	2	+	159999694	160000851	1157	2	-	160138554	160139709	1155	7	138858	1	124	NA	UnpairedInversion	UnpairedInversion																					DHO005HG19		1	0	-	-	-	-	-	NM_001145909 [TANC1];NM_033394 [TANC1]
DIFFCHROM_424	DHO005HG19	3874584	2	-	179296169	179296814	645	6	+	32519793	32520034	241	7	NA	30	93	NA	Insertion;IsolatedTranslocation	complex							Insertion_11	L2RDiffChrRevTrans	chr6:32518657..32519131	chr2:179296169..179296852	chr6:32519793..32520034	662	683	2268365							DHO005HG19		1	0	-	-	-	-	-	NR_031666 [MIR548N]
DIFFCHROM_425	DHO005HG19	3762930	2	-	183372872	183373178	306	5	+	85546080	85546449	369	3	NA	1	238	NA	IsolatedTranslocation	IsolatedTranslocation																Variation_0066		SEPARATE			DHO005HG19		1	0	-	-	-	-	-	-
DEL_117	DHO005HG19	2475198	2	+	189117412	189119353	1941	2	+	189121234	189123454	2220	8	1881	1	12	NA	Deletion	Deletion																			DHO004HG19		DHO005HG19		2	0	-	-	-	-	-	-
DIFFCHROM_426	DHO005HG19	3031688	2	+	194542585	194543164	579	14	+	65447318	65447645	327	8	NA	1	131	NA	IsolatedTranslocation	IsolatedTranslocation																					DHO005HG19	DHO007DHO009HG19	2	0	-	-	-	-	-	-
DEL_128	DHO005HG19	2476135	2	+	227332531	227334045	1514	2	+	227336068	227337649	1581	19	2023	1	528	EE	Deletion	Deletion																			DHO004HG19		DHO005HG19		2	0	-	-	-	-	-	-
DIFFCHROM_429	DHO005HG19	5062443	3	-	247214	249263	2049	20	-	44438614	44440492	1878	5	NA	1	143	NA	IsolatedTranslocation	IsolatedTranslocation															Variation_8403			SEPARATE			DHO005HG19		1	0	-	-	-	-	-	NM_006614 [CHL1]
DIFFCHROM_430	DHO005HG19	4329193	3	+	1124989	1126994	2005	9	-	21206958	21208749	1791	10	NA	1	98	NA	IsolatedTranslocation	IsolatedTranslocation															Variation_7421			SEPARATE			DHO005HG19		1	0	-	-	-	-	-	-
DIFFCHROM_94	DHO005HG19	5030162	3	-	75985240	75986034	794	19	+	33444287	33444552	265	8	NA	4	129	NA	IsolatedTranslocation	complex															Variation_3434			SEPARATE	DHO004HG19		DHO005HG19		2	0	-	-	-	-	-	-
DEL_153	DHO005HG19	4397671	3	+	99626368	99628662	2294	3	+	99629809	99632297	2488	10	1147	1	15	NA	Deletion	Deletion																			DHO004HG19		DHO005HG19		2	0	-	NM_032359 [C3orf26]	SI[1,1]	NR_031662 [MIR548G];NM_182909 [FILIP1L];NM_001042459 [FILIP1L]	SI[1,1];SI[4,4];SI[4,4]	-
DEL_1099	DHO005HG19	4398044	3	+	104275481	104277730	2249	3	+	104279049	104281326	2277	15	1319	1	12	NA	Deletion	Deletion																					DHO005HG19		1	0	-	-	-	-	-	-
DEL_1100	DHO005HG19	4399017	3	+	116297977	116300250	2273	3	+	116763877	116766201	2324	39	463627	1	35	NA	Deletion	Deletion															Variation_3445	Variation_3445	4	PARTIAL			DHO005HG19		1	1	NR_015391 [LOC285194]-	-	-	-	-	-
DEL_158	DHO005HG19	4399547	3	+	124888236	124889073	837	3	+	124891655	124892480	825	5	2582	1	89	NA	Deletion	Deletion																			DHO004HG19		DHO005HG19		2	0	-	-	-	NM_024628 [SLC12A8];NM_001195483 [SLC12A8]	SI[5,5];SI[4,4]	-
DIFFSTRAND_265	DHO005HG19	6796572	4	-	238898	239623	725	4	+	239905	240711	806	6	1007	1	74	NA	UnpairedInversion	UnpairedInversion																					DHO005HG19		1	0	-	-	-	-	-	NR_027481 [ZNF876P]
DEL_191	DHO005HG19	5888288	4	+	6649368	6651292	1924	4	+	6653035	6654952	1917	10	1743	1	113	NA	Deletion	Deletion																			DHO004HG19		DHO005HG19		2	0	-	-	-	-	-	-
DIFFCHROM_435	DHO005HG19	6732311	4	-	9070028	9071609	1581	20	+	42300867	42302071	1204	4	NA	1	126	NA	IsolatedTranslocation	IsolatedTranslocation															Variation_3479			SEPARATE			DHO005HG19		1	0	-	-	-	-	-	-
DIFFSTRAND_266	DHO005HG19	5748244	4	+	34115979	34117017	1038	4	-	34117688	34118494	806	7	1477	1	91	NA	UnpairedInversion	UnpairedInversion																					DHO005HG19		1	0	-	-	-	-	-	-
DEL_1104	DHO005HG19	5892503	4	+	38263384	38264125	741	4	+	38267173	38267898	725	5	3048	1	137	NA	Deletion	Deletion																					DHO005HG19		1	0	-	-	-	-	-	-
DEL_204	DHO005HG19	5894597	4	+	58884712	58886225	1513	4	+	58888360	58889768	1408	12	2135	1	11	NA	Deletion	Deletion																			DHO004HG19		DHO005HG19		2	0	-	-	-	-	-	-
DEL_1107	DHO005HG19	5894797	4	+	60135606	60137868	2262	4	+	60146619	60148867	2248	20	8751	1	20	NA	Deletion	Deletion																					DHO005HG19		1	0	-	-	-	-	-	-
DEL_210	DHO005HG19	5895440	4	+	64780954	64783564	2610	4	+	64784570	64787171	2601	23	1006	1	15	NA	Deletion	Deletion																			DHO004HG19		DHO005HG19		2	0	-	-	-	-	-	-
DIFFCHROM_437	DHO005HG19	6478146	4	-	91248022	91249830	1808	8	-	146274843	146276545	1702	10	NA	1	149	NA	IsolatedTranslocation	IsolatedTranslocation															Variation_29746	Variation_2779		SEPARATE			DHO005HG19		1	0	-	-	-	-	-	NM_001145065 [FAM190A];NM_207491 [FAM190A]
DIFFCHROM_405	DHO005HG19	6249523	4	+	91641142	91643090	1948	13	+	48971279	48973214	1935	22	NA	5	80	NA	IsolatedTranslocation	complex															Variation_0047			SEPARATE			DHO005HG19		1	0	-	-	-	-	-	NM_001145065 [FAM190A];NM_207491 [FAM190A]
DIFFCHROM_406	DHO005HG19	6789611	4	-	91643124	91645365	2241	13	+	48998081	49000581	2500	43	NA	5	296	NA	IsolatedTranslocation	complex															Variation_0047			SEPARATE			DHO005HG19		1	0	-	-	-	-	-	NM_001145065 [FAM190A];NM_207491 [FAM190A]
DIFFCHROM_404	DHO005HG19	5857462	4	+	91973188	91973300	112	13	-	48969453	48969982	529	3	NA	5	86	NA	IsolatedTranslocation	complex															Variation_3502			SEPARATE			DHO005HG19		1	0	-	-	-	-	-	NM_001145065 [FAM190A]
DEL_219	DHO005HG19	5897849	4	+	92158815	92159957	1142	4	+	92162908	92163802	894	16	2951	1	1235	EE	Deletion	Deletion															Variation_23740	Variation_23740	42	COVER	DHO004HG19		DHO005HG19	DHO007DHO009HG19	3	0	-	NM_001145065 [FAM190A]	SI[10,10]	-	-	-
DEL_1109	DHO005HG19	5897864	4	+	92277844	92279695	1851	4	+	92285274	92286956	1682	19	5579	1	14	NA	Deletion	Deletion															Variation_10053	Variation_10053	50	COVER			DHO005HG19		1	0	-	NM_001145065 [FAM190A]	SI[10,10]	-	-	-
DEL_220	DHO005HG19	5897937	4	+	93566637	93568336	1699	4	+	93570450	93572235	1785	25	2114	2	13	NA	Deletion	Deletion															Variation_4406	Variation_4406	1	WITHIN	DHO004HG19		DHO005HG19		2	0	-	NM_001510 [GRID2]	SI[2,2]	-	-	-
DEL_227	DHO005HG19	5898970	4	+	109719207	109720798	1591	4	+	109722795	109724487	1692	18	1997	1	100	NA	Deletion	Deletion																			DHO004HG19		DHO005HG19		2	0	-	-	-	-	-	-
DEL_1112	DHO005HG19	5899747	4	+	124941323	124943467	2144	4	+	124945629	124947300	1671	8	2162	1	20	NA	Deletion	Deletion															Variation_0050	Variation_0050	1	WITHIN			DHO005HG19	DHO007DHO009HG19	2	0	-	-	-	-	-	-
DEL_1115	DHO005HG19	5900167	4	+	134486988	134489411	2423	4	+	134491490	134493861	2371	9	2079	1	17	NA	Deletion	Deletion																					DHO005HG19		1	0	-	-	-	-	-	-
DEL_1118	DHO005HG19	5900373	4	+	139888876	139890508	1632	4	+	139892751	139894077	1326	6	2243	1	104	NA	Deletion	Deletion																					DHO005HG19		1	0	-	-	-	-	-	-
DEL_1119	DHO005HG19	5900717	4	+	152250332	152252165	1833	4	+	152254294	152256052	1758	17	2129	1	24	NA	Deletion	Deletion																					DHO005HG19		1	0	-	-	-	-	-	-
DIFFCHROM_112	DHO005HG19	5718135	4	+	190683221	190683834	613	5	-	154275132	154275278	146	15	NA	2	110	NA	IsolatedTranslocation	IsolatedTranslocation															Variation_29758			SEPARATE	DHO004HG19		DHO005HG19		2	0	-	-	-	-	-	-
DEL_261	DHO005HG19	5901202	4	+	190796408	190798652	2244	4	+	190801013	190804361	3348	14	2361	1	14	NA	Deletion	Deletion															Variation_4426	Variation_4426	2	WITHIN	DHO004HG19		DHO005HG19	DHO007DHO009HG19	3	0	-	-	-	-	-	-
DEL_267	DHO005HG19	7212122	5	+	3636131	3636929	798	5	+	3639663	3640502	839	7	2734	1	807	EE	Deletion	Deletion															Variation_23766	Variation_23766	41	COVER	DHO004HG19		DHO005HG19		2	0	-	-	-	-	-	-
DIFFSTRAND_268	DHO005HG19	7701141	5	-	28723978	28725294	1316	5	+	28727246	28728246	1000	6	3268	1	682	Others	UnpairedInversion	UnpairedInversion																					DHO005HG19		1	0	-	-	-	-	-	-
DIFFCHROM_442	DHO005HG19	7381345	5	+	41428578	41428705	127	8	+	111634799	111635174	375	4	NA	1	85	NA	IsolatedTranslocation	IsolatedTranslocation																Variation_4608		SEPARATE			DHO005HG19		1	0	-	-	-	-	-	-
DIFFCHROM_443	DHO005HG19	7297979	5	+	52990655	52992658	2003	16	+	12954736	12956568	1832	5	NA	1	122	NA	IsolatedTranslocation	IsolatedTranslocation																					DHO005HG19		1	0	-	-	-	-	-	-
DIFFCHROM_43	DHO005HG19	7772415	5	-	71146758	71146936	178	11	-	85195024	85195183	159	4	NA	2	66	NA	IsolatedTranslocation	IsolatedTranslocation																Variation_3860		SEPARATE	DHO004HG19		DHO005HG19		2	0	-	-	-	-	-	-
DEL_1129	DHO005HG19	7222024	5	+	79047155	79047564	409	5	+	79051658	79051899	241	6	4094	1	13	NA	Deletion	Deletion																					DHO005HG19		1	0	-	NM_153610 [CMYA5]	II[5,6]	-	-	-
DIFFCHROM_440	DHO005HG19	7547069	5	+	79946805	79948150	1345	25	-	14370	15699	1329	5	NA	10	12	NA	IsolatedTranslocation	complex															Variation_0065			SEPARATE			DHO005HG19	DHO007DHO009HG19	2	0	-	-	-	-	-	-
DEL_290	DHO005HG19	7223608	5	+	97399289	97401507	2218	5	+	97402943	97405145	2202	20	1436	1	13	NA	Deletion	Deletion																			DHO004HG19		DHO005HG19		2	0	-	-	-	-	-	-
DEL_291	DHO005HG19	7223905	5	+	101692819	101693412	593	5	+	101696283	101697098	815	7	2871	1	16	NA	Deletion	Deletion																			DHO004HG19		DHO005HG19		2	0	-	-	-	-	-	-
DEL_921	DHO005HG19	7224216	5	+	106322547	106324690	2143	5	+	106326699	106328668	1969	25	2009	1	14	NA	Deletion	Deletion																				DHO006DHO008HG19	DHO005HG19	DHO007DHO009HG19	3	0	-	-	-	-	-	-
DEL_1132	DHO005HG19	7225195	5	+	127170007	127171704	1697	5	+	127173397	127175177	1780	10	1693	1	114	NA	Deletion	Deletion															Variation_0067	Variation_0067	1	WITHIN			DHO005HG19		1	0	-	-	-	-	-	-
DEL_295	DHO005HG19	7225203	5	+	127333358	127335969	2611	5	+	127336979	127339559	2580	14	1010	1	14	NA	Deletion	Deletion																			DHO004HG19		DHO005HG19		2	0	-	-	-	-	-	-
DEL_1133	DHO005HG19	7225695	5	+	144869699	144871851	2152	5	+	144873108	144875291	2183	15	1257	1	12	NA	Deletion	Deletion																					DHO005HG19		1	0	-	-	-	-	-	-
DEL_306	DHO005HG19	7225991	5	+	160587004	160588523	1519	5	+	160590905	160592500	1595	13	2382	1	85	NA	Deletion	Deletion															Variation_3584	Variation_3584	1	WITHIN	DHO004HG19		DHO005HG19		2	0	-	-	-	-	-	-
DEL_1135	DHO005HG19	7226025	5	+	162859264	162861077	1813	5	+	162863385	162865305	1920	10	2308	1	12	NA	Deletion	Deletion																					DHO005HG19		1	0	-	-	-	-	-	-
DEL_1136	DHO005HG19	7226058	5	+	166400657	166401797	1140	5	+	166404130	166405245	1115	6	2333	1	12	NA	Deletion	Deletion																					DHO005HG19		1	0	-	-	-	-	-	-
DEL_1137	DHO005HG19	8397176	6	+	10261955	10264223	2268	6	+	10265562	10267729	2167	7	1339	1	60	NA	Deletion	Deletion																					DHO005HG19		1	0	-	-	-	-	-	-
DEL_1138	DHO005HG19	8398444	6	+	18399483	18401744	2261	6	+	18403028	18405238	2210	10	1284	1	14	NA	Deletion	Deletion																					DHO005HG19		1	0	-	NM_182757 [RNF144B]	SI[2,2]	-	-	-
DIFFCHROM_447	DHO005HG19	9026284	6	-	27645824	27647380	1556	13	-	114800125	114801886	1761	6	NA	1	168	NA	IsolatedTranslocation	IsolatedTranslocation																Variation_29947		SEPARATE			DHO005HG19		1	0	-	-	-	-	-	-
DIFFSTRAND_65	DHO005HG19	8654761	6	-	31009428	31009702	274	6	+	31010960	31011693	733	4	1532	1	154	NA	UnpairedInversion	UnpairedInversion																Variation_29407		SEPARATE	DHO004HG19		DHO005HG19	DHO007DHO009HG19	3	0	-	-	-	-	-	-
DEL_1143	DHO005HG19	8400662	6	+	32375454	32377465	2011	6	+	32378820	32380950	2130	9	1355	1	17	NA	Deletion	Deletion																					DHO005HG19		1	0	-	-	-	-	-	-
DIFFSTRAND_269	DHO005HG19	8654926	6	-	32655794	32656033	239	6	+	32658522	32659166	644	3	2728	2	228	NA	UnpairedInversion	UnpairedInversion																					DHO005HG19		1	0	-	-	-	-	-	-
DEL_340	DHO005HG19	8400776	6	+	33024507	33025740	1233	6	+	33028842	33030111	1269	10	3102	1	24	NA	Deletion	Deletion																			DHO004HG19		DHO005HG19		2	0	-	-	-	-	-	-
DEL_1144	DHO005HG19	8402584	6	+	47562008	47564686	2678	6	+	47566946	47569634	2688	64	2260	1	25	NA	Deletion	Deletion																					DHO005HG19		1	0	-	NM_012120 [CD2AP]	SI[12,12]	-	-	-
DIFFCHROM_448	DHO005HG19	8841837	6	-	55723442	55724855	1413	18	+	144438	146043	1605	7	NA	1	107	NA	IsolatedTranslocation	IsolatedTranslocation																					DHO005HG19		1	0	-	-	-	-	-	-
DEL_1145	DHO005HG19	8403719	6	+	55823492	55825925	2433	6	+	55846762	55849279	2517	48	20837	1	115	NA	Deletion	Deletion																					DHO005HG19		1	0	-	-	-	-	-	-
DEL_356	DHO005HG19	8404666	6	+	66593128	66594720	1592	6	+	66596607	66598132	1525	6	1887	1	18	NA	Deletion	Deletion																			DHO004HG19		DHO005HG19		2	0	-	-	-	-	-	-
DEL_363	DHO005HG19	8406723	6	+	95191162	95193219	2057	6	+	95194631	95196828	2197	11	1412	1	13	NA	Deletion	Deletion															Variation_5393	Variation_5393	1	WITHIN	DHO004HG19		DHO005HG19		2	0	-	-	-	-	-	-
DEL_364	DHO005HG19	8406965	6	+	100032988	100034442	1454	6	+	100036462	100037942	1480	6	2020	1	16	NA	Deletion	Deletion																			DHO004HG19		DHO005HG19		2	0	-	-	-	-	-	-
DEL_1149	DHO005HG19	8407707	6	+	119011782	119012071	289	6	+	119015798	119016069	271	5	3727	1	12	NA	Deletion	Deletion																					DHO005HG19		1	0	-	-	-	NM_001178035 [C6orf204]	SI[1,1]	-
DIFFCHROM_188	DHO005HG19	8514428	6	+	119558577	119558705	128	23	-	136520389	136520556	167	12	NA	87	130	NA	IsolatedTranslocation	complex																				DHO006DHO008HG19	DHO005HG19		2	0	-	-	-	-	-	-
DEL_1150	DHO005HG19	8407827	6	+	122101739	122104055	2316	6	+	122107560	122109529	1969	16	3505	2	26	NA	Deletion	Deletion																					DHO005HG19		1	0	-	-	-	-	-	-
DEL_1151	DHO005HG19	8407829	6	+	122107596	122109596	2000	6	+	122120674	122122730	2056	12	11078	2	15	NA	Deletion	Deletion																					DHO005HG19		1	0	-	-	-	-	-	-
DIFFCHROM_450	DHO005HG19	9046514	6	-	132198801	132200937	2136	17	+	7586884	7589212	2328	36	NA	2	108	NA	IsolatedTranslocation	IsolatedTranslocation																					DHO005HG19		1	0	-	-	-	-	-	NM_006208 [ENPP1]
DIFFCHROM_449	DHO005HG19	8627839	6	+	132209616	132211450	1834	17	-	7584969	7586942	1973	7	NA	2	171	NA	IsolatedTranslocation	IsolatedTranslocation																					DHO005HG19		1	0	-	-	-	-	-	NM_006208 [ENPP1]
DEL_1153	DHO005HG19	8408244	6	+	136582084	136582536	452	6	+	136599652	136599916	264	3	17116	1	19	NA	Deletion	Deletion																					DHO005HG19	DHO007DHO009HG19	2	0	-	-	-	NM_001077440 [BCLAF1];NM_001077441 [BCLAF1];NM_014739 [BCLAF1]	EE[11,4];EE[12,4];EE[12,4]	-
DEL_377	DHO005HG19	8408536	6	+	154618168	154619532	1364	6	+	154622230	154623429	1199	9	2698	1	19	NA	Deletion	Deletion																			DHO004HG19		DHO005HG19		2	0	-	-	-	NM_001130699 [IPCEF1];NM_001130700 [IPCEF1];NM_015553 [IPCEF1]	SI[2,2];SI[1,1];SI[1,1]	-
DEL_1155	DHO005HG19	8408577	6	+	159350406	159352300	1894	6	+	159353911	159355891	1980	10	1611	1	99	NA	Deletion	Deletion																					DHO005HG19		1	0	-	-	-	-	-	-
DEL_1156	DHO005HG19	8408614	6	+	162400955	162403220	2265	6	+	162404998	162407359	2361	13	1778	1	25	NA	Deletion	Deletion																					DHO005HG19		1	0	-	-	-	NM_004562 [PARK2];NM_013987 [PARK2];NM_013988 [PARK2]	SI[5,5];SI[4,4];SI[2,2]	-
DIFFSTRAND_270	DHO005HG19	8662756	6	-	164512117	164513496	1379	6	+	164513396	164514912	1516	32	1279	1	17	NA	UnpairedInversion	UnpairedInversion																					DHO005HG19		1	0	-	-	-	-	-	-
DEL_1158	DHO005HG19	8408678	6	+	168339218	168340849	1631	6	+	168342624	168344448	1824	20	1775	1	614	EE	Deletion	Deletion																					DHO005HG19		1	0	-	NM_001040000 [MLLT4]	SI[22,22]	-	-	-
DEL_1160	DHO005HG19	9167424	7	+	13047497	13049421	1924	7	+	13050929	13053275	2346	20	1508	1	163	NA	Deletion	Deletion																					DHO005HG19		1	0	-	-	-	-	-	-
DEL_1161	DHO005HG19	9167795	7	+	15698126	15699958	1832	7	+	15707148	15708968	1820	8	7190	1	106	NA	Deletion	Deletion																					DHO005HG19		1	0	-	-	-	NM_005924 [MEOX2]	SI[1,1]	-
DEL_398	DHO005HG19	9170108	7	+	31587914	31590157	2243	7	+	31591979	31594274	2295	45	1822	1	14	NA	Deletion	Deletion																			DHO004HG19		DHO005HG19	DHO007DHO009HG19	3	0	-	NM_194300 [CCDC129]	SI[1,1]	-	-	-
DEL_1163	DHO005HG19	9170666	7	+	36438682	36440684	2002	7	+	36442086	36444166	2080	7	1402	1	138	NA	Deletion	Deletion																					DHO005HG19		1	0	-	NM_018685 [ANLN]	SI[3,3]	-	-	-
DEL_1169	DHO005HG19	9173178	7	+	63933706	63935454	1748	7	+	63937360	63938861	1501	19	1906	1	246	NA	Deletion	Deletion																					DHO005HG19		1	0	-	-	-	-	-	-
DEL_407	DHO005HG19	9174592	7	+	81439727	81441448	1721	7	+	81443170	81446154	2984	6	1722	1	220	NA	Deletion	Deletion																			DHO004HG19		DHO005HG19		2	0	-	-	-	-	-	-
DEL_1170	DHO005HG19	9175018	7	+	85805825	85807453	1628	7	+	85810868	85812268	1400	5	3415	1	13	NA	Deletion	Deletion																					DHO005HG19		1	0	-	-	-	-	-	-
DEL_410	DHO005HG19	9175709	7	+	93539460	93541734	2274	7	+	93542865	93545211	2346	8	1131	1	1064	Others	Deletion	Deletion																			DHO004HG19		DHO005HG19		2	0	-	-	-	-	-	-
DEL_1173	DHO005HG19	9176554	7	+	106266325	106267663	1338	7	+	106269692	106271282	1590	7	2029	1	34	NA	Deletion	Deletion																					DHO005HG19		1	0	-	-	-	-	-	-
DEL_422	DHO005HG19	9177878	7	+	132667831	132668636	805	7	+	132671275	132672038	763	5	2639	1	247	NA	Deletion	Deletion																			DHO004HG19		DHO005HG19		2	0	-	-	-	NM_017812 [CHCHD3]	SI[3,3]	-
DEL_1174	DHO005HG19	9177948	7	+	135138750	135141007	2257	7	+	135144142	135146681	2539	26	3135	1	228	NA	Deletion	Deletion																					DHO005HG19		1	0	-	-	-	NM_001190847 [CNOT4];NM_001190849 [CNOT4];NM_001190850 [CNOT4];NM_013316 [CNOT4];NM_001008225 [CNOT4];NM_001190848 [CNOT4]	SI[1,1];SI[1,1];SI[1,1];SI[1,1];SI[1,1];SI[1,1]	-
DEL_423	DHO005HG19	9178051	7	+	138294781	138296435	1654	7	+	138298203	138299861	1658	10	1768	1	61	NA	Deletion	Deletion																			DHO004HG19		DHO005HG19		2	0	-	-	-	NM_001139456 [SVOPL];NM_174959 [SVOPL]	SI[13,13];SI[10,10]	-
DEL_424	DHO005HG19	9178140	7	+	142358473	142360476	2003	7	+	142362245	142364663	2418	11	1769	1	14	NA	Deletion	Deletion															Variation_9071	Variation_9071	1	WITHIN	DHO004HG19		DHO005HG19		2	0	-	-	-	-	-	-
DEL_1178	DHO005HG19	9178247	7	+	153307692	153310039	2347	7	+	153311098	153313433	2335	9	1059	1	13	NA	Deletion	Deletion																					DHO005HG19		1	0	-	-	-	-	-	-
DEL_1090	DHO005HG19	9178270	7	+	158171874	158173912	2038	7	+	158176020	158178094	2074	9	2108	2	12	NA	Deletion	Deletion															Variation_7622	Variation_7622	3	WITHIN			DHO005HG19		1	0	-	-	-	NM_002847 [PTPRN2];NM_130842 [PTPRN2];NM_130843 [PTPRN2]	SI[2,2];SI[1,1];SI[2,2]	-
DIFFSTRAND_273	DHO005HG19	9384454	7	+	158990281	158990650	369	7	-	158991212	158991755	543	3	1105	1	15	NA	UnpairedInversion	UnpairedInversion																					DHO005HG19		1	0	-	-	-	-	-	-
DEL_442	DHO005HG19	10225137	8	+	1407583	1408837	1254	8	+	1411036	1412229	1193	8	2199	1	542	EE	Deletion	Deletion															Variation_2112	Variation_2112	1	WITHIN	DHO004HG19		DHO005HG19		2	0	-	-	-	-	-	-
DEL_443	DHO005HG19	10225149	8	+	1508227	1509230	1003	8	+	1512046	1512703	657	8	2816	1	576	EE	Deletion	Deletion															Variation_2112	Variation_2112	1	WITHIN	DHO004HG19		DHO005HG19		2	0	-	NM_004745 [DLGAP2]	SI[2,2]	-	-	-
DEL_1181	DHO005HG19	10225406	8	+	3781321	3783753	2432	8	+	3785193	3787654	2461	16	1440	1	69	NA	Deletion	Deletion																					DHO005HG19		1	0	-	-	-	NM_033225 [CSMD1]	SI[5,5]	-
DIFFCHROM_453	DHO005HG19	10342759	8	+	14344961	14346346	1385	12	+	42478144	42479677	1533	3	NA	1	125	NA	IsolatedTranslocation	IsolatedTranslocation																					DHO005HG19		1	0	-	-	-	-	-	-
DEL_450	DHO005HG19	10227280	8	+	18649016	18651374	2358	8	+	18652466	18654785	2319	10	1092	1	12	NA	Deletion	Deletion																			DHO004HG19		DHO005HG19		2	0	-	-	-	NM_015310 [PSD3];NM_206909 [PSD3]	SI[8,8];SI[5,5]	-
DIFFCHROM_454	DHO005HG19	10271173	8	+	30145451	30145591	140	17	+	7170124	7170513	389	7	NA	1	129	NA	IsolatedTranslocation	IsolatedTranslocation																					DHO005HG19		1	0	-	-	-	-	-	-
DIFFSTRAND_274	DHO005HG19	10551765	8	-	35469118	35469560	442	8	+	35471547	35472125	578	4	2429	1	202	NA	UnpairedInversion	UnpairedInversion																					DHO005HG19		1	0	-	-	-	-	-	NM_080872 [UNC5D]
DEL_453	DHO005HG19	10229718	8	+	37048220	37050824	2604	8	+	37051876	37054310	2434	22	1052	1	13	NA	Deletion	Deletion																			DHO004HG19		DHO005HG19		2	0	-	-	-	-	-	-
DEL_456	DHO005HG19	10230684	8	+	46989274	46991549	2275	8	+	46992805	46995087	2282	10	1256	1	75	NA	Deletion	Deletion																			DHO004HG19		DHO005HG19		2	0	-	-	-	-	-	-
DEL_459	DHO005HG19	10233796	8	+	71580945	71583245	2300	8	+	71584646	71586935	2289	17	1401	1	85	NA	Deletion	Deletion																			DHO004HG19		DHO005HG19		2	0	-	NM_001011720 [XKR9]	SI[1,1]	-	-	-
DIFFSTRAND_199	DHO005HG19	10556297	8	-	73023677	73023786	109	8	+	73025874	73026528	654	3	2197	1	79	NA	UnpairedInversion	UnpairedInversion																				DHO006DHO008HG19	DHO005HG19		2	0	-	-	-	-	-	-
DIFFCHROM_400	DHO005HG19	10064661	8	+	79314238	79316590	2352	13	+	113612057	113614324	2267	33	NA	87	15	NA	IsolatedTranslocation	complex																Variation_3927		SEPARATE			DHO005HG19		1	0	-	-	-	-	-	-
DIFFCHROM_455	DHO005HG19	10819225	8	-	96265776	96265883	107	19	-	18833178	18834414	1236	3	NA	1	197	NA	IsolatedTranslocation	IsolatedTranslocation																					DHO005HG19		1	0	-	-	-	-	-	-
DEL_961	DHO005HG19	10236454	8	+	97518413	97520580	2167	8	+	97521903	97524167	2264	20	1323	1	18	NA	Deletion	Deletion																				DHO006DHO008HG19	DHO005HG19		2	0	-	NM_002998 [SDC2]	SI[1,1]	-	-	-
DIFFSTRAND_81	DHO005HG19	10107899	8	+	100155481	100155852	371	8	-	100157902	100158217	315	10	2365	1	36	NA	UnpairedInversion	UnpairedInversion																			DHO004HG19		DHO005HG19		2	0	-	-	-	-	-	NM_015243 [VPS13B];NM_017890 [VPS13B];NM_152564 [VPS13B]
DIFFSTRAND_275	DHO005HG19	10559065	8	-	103435702	103435817	115	8	+	103437264	103437474	210	4	1562	1	74	NA	UnpairedInversion	UnpairedInversion																					DHO005HG19		1	0	-	-	-	-	-	-
DEL_473	DHO005HG19	10238335	8	+	138740420	138742966	2546	8	+	138743903	138746348	2445	23	937	1	13	NA	Deletion	Deletion																			DHO004HG19		DHO005HG19		2	0	-	-	-	-	-	-
DIFFCHROM_456	DHO005HG19	10631537	8	-	146008233	146009620	1387	15	+	70861741	70863429	1688	15	NA	1	145	NA	IsolatedTranslocation	IsolatedTranslocation																					DHO005HG19		1	0	-	-	-	-	-	-
DEL_477	DHO005HG19	11048402	9	+	4373976	4376295	2319	9	+	4377779	4379910	2131	18	1484	1	13	NA	Deletion	Deletion																			DHO004HG19		DHO005HG19		2	0	-	-	-	-	-	-
DEL_478	DHO005HG19	11048968	9	+	10018867	10020233	1366	9	+	10022733	10024093	1360	18	2500	1	1035	EE	Deletion	Deletion															Variation_23883	Variation_23883	44	COVER	DHO004HG19		DHO005HG19		2	0	-	-	-	NM_002839 [PTPRD]	SI[4,4]	-
DEL_1187	DHO005HG19	11048990	9	+	10133841	10136531	2690	9	+	10137790	10140323	2533	53	1259	1	39	NA	Deletion	Deletion																					DHO005HG19		1	0	-	-	-	NM_002839 [PTPRD]	SI[3,3]	-
DIFFCHROM_457	DHO005HG19	11090518	9	+	20009656	20009866	210	22	-	29065731	29066006	275	6	NA	4	163	NA	IsolatedTranslocation	complex																					DHO005HG19		1	0	-	-	-	-	-	-
DIFFCHROM_458	DHO005HG19	11128271	9	+	20010122	20010498	376	22	+	29065446	29065702	256	7	NA	4	594	EE	IsolatedTranslocation	complex																					DHO005HG19		1	0	-	-	-	-	-	-
DIFFCHROM_460	DHO005HG19	11344174	9	-	20013747	20014002	255	22	+	29065734	29066015	281	5	NA	4	547	EE	IsolatedTranslocation	complex																					DHO005HG19		1	0	-	-	-	-	-	-
DIFFCHROM_459	DHO005HG19	11237635	9	-	20013751	20014299	548	22	-	29065583	29065697	114	3	NA	4	97	NA	IsolatedTranslocation	complex																					DHO005HG19		1	0	-	-	-	-	-	-
DEL_485	DHO005HG19	11050769	9	+	31288823	31290817	1994	9	+	31292727	31294837	2110	32	1910	1	13	NA	Deletion	Deletion																			DHO004HG19		DHO005HG19		2	0	-	-	-	-	-	-
DIFFCHROM_143	DHO005HG19	11041318	9	+	35883775	35884054	279	11	+	81874090	81874581	491	4	NA	1	147	NA	IsolatedTranslocation	IsolatedTranslocation																			DHO004HG19	DHO006DHO008HG19	DHO005HG19	DHO007DHO009HG19	4	0	-	-	-	-	-	-
DEL_4	DHO005HG19	11051193	9	+	68420139	68422171	2032	9	+	68423804	68425722	1918	67	1633	87	121	NA	Deletion	complex															Variation_29422	Variation_29422	48	WITHIN	DHO004HG19		DHO005HG19	DHO007DHO009HG19	3	0	-	-	-	-	-	-
DEL_489	DHO005HG19	11051239	9	+	71893844	71895145	1301	9	+	71897380	71898964	1584	23	2235	1	176	NA	Deletion	Deletion																			DHO004HG19		DHO005HG19		2	0	-	-	-	-	-	-
DEL_492	DHO005HG19	11051958	9	+	87774086	87774819	733	9	+	87777499	87778495	996	5	2680	1	108	NA	Deletion	Deletion																			DHO004HG19		DHO005HG19		2	0	-	-	-	-	-	-
DEL_493	DHO005HG19	11052014	9	+	89151988	89154175	2187	9	+	89155989	89157988	1999	27	1814	1	12	NA	Deletion	Deletion																			DHO004HG19	DHO006DHO008HG19	DHO005HG19		3	0	-	-	-	-	-	-
DEL_497	DHO005HG19	11052451	9	+	104442172	104443915	1743	9	+	104445554	104447409	1855	8	1639	1	41	NA	Deletion	Deletion																			DHO004HG19		DHO005HG19		2	0	-	-	-	NM_133445 [GRIN3A]	SI[2,2]	-
DIFFCHROM_461	DHO005HG19	11207940	9	-	119842030	119842197	167	11	+	24393657	24394158	501	3	NA	1	377	EE	IsolatedTranslocation	IsolatedTranslocation																					DHO005HG19	DHO007DHO009HG19	2	0	-	-	-	-	-	-
DEL_1192	DHO005HG19	11369238	10	+	7993906	7994600	694	10	+	7997408	7998493	1085	10	2808	1	230	NA	Deletion	Deletion																					DHO005HG19		1	0	-	NM_031923 [TAF3]	SI[2,2]	-	-	-
DEL_1193	DHO005HG19	11369277	10	+	8432700	8434810	2110	10	+	8443244	8445415	2171	11	8434	1	40	NA	Deletion	Deletion																					DHO005HG19		1	0	-	-	-	-	-	-
DEL_1194	DHO005HG19	11369596	10	+	12702824	12704907	2083	10	+	12706528	12708792	2264	8	1621	1	12	NA	Deletion	Deletion																					DHO005HG19		1	0	-	NM_020397 [CAMK1D];NM_153498 [CAMK1D]	SI[2,2];SI[2,2]	-	-	-
DEL_525	DHO005HG19	11371444	10	+	44202898	44203516	618	10	+	44206311	44206949	638	5	2795	1	301	EE	Deletion	Deletion																			DHO004HG19		DHO005HG19		2	0	-	-	-	-	-	-
DEL_526	DHO005HG19	11371942	10	+	56680346	56682729	2383	10	+	56684359	56686857	2498	41	1630	1	25	NA	Deletion	Deletion															Variation_9157	Variation_9157	2	WITHIN	DHO004HG19		DHO005HG19	DHO007DHO009HG19	3	0	-	-	-	-	-	-
DEL_1196	DHO005HG19	11372096	10	+	59254564	59256201	1637	10	+	59258032	59259708	1676	11	1831	2	13	NA	Deletion	Deletion																					DHO005HG19		1	0	-	-	-	-	-	-
DIFFSTRAND_279	DHO005HG19	11605356	10	-	59257678	59257904	226	10	+	59260156	59260456	300	7	2478	2	32	NA	UnpairedInversion	UnpairedInversion																					DHO005HG19	DHO007DHO009HG19	2	0	-	-	-	-	-	-
DIFFSTRAND_280	DHO005HG19	11548518	10	+	87240900	87241735	835	10	-	87243789	87245433	1644	6	3698	1	23	NA	UnpairedInversion	UnpairedInversion																					DHO005HG19		1	0	-	-	-	-	-	-
DEL_1198	DHO005HG19	11373595	10	+	93630839	93632404	1565	10	+	93634574	93636222	1648	16	2170	1	33	NA	Deletion	Deletion																					DHO005HG19		1	0	-	-	-	-	-	-
DEL_536	DHO005HG19	11373657	10	+	95544263	95545248	985	10	+	95547885	95548928	1043	15	2637	1	15	NA	Deletion	Deletion																			DHO004HG19		DHO005HG19		2	0	-	NM_005097 [LGI1]	SI[4,4]	-	-	-
DIFFSTRAND_281	DHO005HG19	11606962	10	-	100494789	100494974	185	10	+	100495780	100496241	461	4	991	1	31	NA	UnpairedInversion	UnpairedInversion																Variation_29402		SEPARATE			DHO005HG19		1	0	-	-	-	-	-	-
DEL_539	DHO005HG19	11373939	10	+	107948078	107950579	2501	10	+	107951619	107954237	2618	22	1040	1	13	NA	Deletion	Deletion																			DHO004HG19		DHO005HG19		2	0	-	-	-	-	-	-
DIFFCHROM_462	DHO005HG19	11738337	10	-	113167930	113170228	2298	13	-	106998449	107000673	2224	3	NA	1	87	NA	IsolatedTranslocation	IsolatedTranslocation																					DHO005HG19		1	0	-	-	-	-	-	-
DIFFSTRAND_283	DHO005HG19	11607340	10	-	127190536	127190643	107	10	+	127198441	127198580	139	5	7905	3	113	NA	UnpairedInversion	UnpairedInversion																					DHO005HG19		1	0	-	-	-	-	-	-
DEL_1199	DHO005HG19	11374185	10	+	127742676	127744639	1963	10	+	127746085	127748085	2000	7	1446	1	15	NA	Deletion	Deletion																					DHO005HG19		1	0	-	-	-	NM_003474 [ADAM12];NM_021641 [ADAM12]	SI[14,14];SI[14,14]	-
DEL_1201	DHO005HG19	11802697	11	+	5320429	5322750	2321	11	+	5419442	5421667	2225	59	96692	1	238	NA	Deletion	Deletion															Variation_2901	Variation_2901	3	PARTIAL			DHO005HG19		1	4	NM_033180 [OR51B2];NM_001005567 [OR51B5];NM_001004750 [OR51B6];NM_001004756 [OR51M1]-	-	-	-	-	-
DEL_1202	DHO005HG19	11802713	11	+	5519112	5521598	2486	11	+	5523203	5525620	2417	59	1605	1	12	NA	Deletion	Deletion																					DHO005HG19		1	0	-	-	-	-	-	-
DIFFSTRAND_286	DHO005HG19	11875455	11	+	5556691	5558608	1917	11	-	66761088	66762974	1886	6	61204366	1	162	NA	UnpairedInversion	UnpairedInversion																					DHO005HG19		1	0	-	-	-	-	-	-
DEL_558	DHO005HG19	11803163	11	+	10290261	10292603	2342	11	+	10294000	10296024	2024	20	1397	1	61	NA	Deletion	Deletion																			DHO004HG19		DHO005HG19		2	0	-	-	-	NM_030962 [SBF2]	SI[1,1]	-
DIFFCHROM_463	DHO005HG19	12193185	11	-	19534410	19535938	1528	12	+	275762	277222	1460	5	NA	1	17	NA	IsolatedTranslocation	IsolatedTranslocation																Variation_29611		SEPARATE			DHO005HG19		1	0	-	-	-	-	-	NM_001111018 [NAV2]
DEL_1204	DHO005HG19	11804900	11	+	29137037	29138918	1881	11	+	29140445	29142448	2003	17	1527	1	194	NA	Deletion	Deletion																					DHO005HG19		1	0	-	-	-	-	-	-
DEL_563	DHO005HG19	11804977	11	+	29965095	29967534	2439	11	+	29968572	29971310	2738	22	1038	1	52	NA	Deletion	Deletion																			DHO004HG19		DHO005HG19		2	0	-	-	-	-	-	-
DEL_1205	DHO005HG19	11806434	11	+	47523440	47526064	2624	11	+	47528013	47530320	2307	34	1949	1	152	NA	Deletion	Deletion															Variation_4741	Variation_4741	1	WITHIN			DHO005HG19	DHO007DHO009HG19	2	0	-	-	-	NM_001172639 [CELF1];NM_006560 [CELF1]	SI[1,1];SI[1,1]	-
DEL_572	DHO005HG19	11806843	11	+	58164428	58166974	2546	11	+	58168160	58170565	2405	43	1186	1	18	NA	Deletion	Deletion																			DHO004HG19		DHO005HG19		2	0	-	-	-	-	-	-
DIFFSTRAND_102	DHO005HG19	11879808	11	+	66016420	66016695	275	11	-	66019532	66019785	253	4	3090	1	83	NA	UnpairedInversion	UnpairedInversion																			DHO004HG19		DHO005HG19		2	0	-	-	-	-	-	-
DEL_1208	DHO005HG19	11807740	11	+	78978856	78981300	2444	11	+	79532833	79535063	2230	18	551533	1	59	NA	Deletion	Deletion																					DHO005HG19		1	1	NR_030598 [MIR708]-	-	-	-	-	-
DIFFSTRAND_104	DHO005HG19	11880890	11	+	99689193	99689683	490	11	-	99690945	99691260	315	7	1577	2	17	NA	UnpairedInversion	UnpairedInversion																			DHO004HG19		DHO005HG19	DHO007DHO009HG19	3	0	-	-	-	-	-	NM_014361 [CNTN5];NM_175566 [CNTN5]
DEL_414	DHO005HG19	11808733	11	+	114422330	114423813	1483	11	+	114431964	114433295	1331	16	8151	3	36	NA	Deletion	Deletion															Variation_3867	Variation_3867	5	WITHIN	DHO004HG19	DHO006DHO008HG19	DHO005HG19	DHO007DHO009HG19	4	0	-	-	-	-	-	-
DIFFCHROM_464	DHO005HG19	11927156	11	+	134735144	134735922	778	19	+	57474193	57475694	1501	3	NA	1	90	NA	IsolatedTranslocation	IsolatedTranslocation															Variation_8702			SEPARATE			DHO005HG19		1	0	-	-	-	-	-	-
DIFFCHROM_465	DHO005HG19	12557710	12	-	633337	634684	1347	19	-	57860595	57861995	1400	5	NA	1	144	NA	IsolatedTranslocation	IsolatedTranslocation															Variation_3871	Variation_9818		SEPARATE			DHO005HG19		1	0	-	-	-	-	-	NM_173593 [B4GALNT3]
DIFFCHROM_466	DHO005HG19	12475592	12	-	15830702	15833281	2579	17	+	41081280	41083649	2369	32	NA	1	174	NA	IsolatedTranslocation	IsolatedTranslocation																Variation_0206		SEPARATE			DHO005HG19		1	0	-	-	-	-	-	-
DEL_589	DHO005HG19	12321287	12	+	16417927	16420052	2125	12	+	16421478	16423819	2341	38	1426	1	41	NA	Deletion	Deletion																			DHO004HG19		DHO005HG19		2	0	-	-	-	NM_001170798 [SLC15A5]	SI[2,2]	-
DEL_590	DHO005HG19	12321467	12	+	17442321	17444699	2378	12	+	17446036	17448563	2527	28	1337	1	15	NA	Deletion	Deletion																			DHO004HG19		DHO005HG19		2	0	-	-	-	-	-	-
DEL_592	DHO005HG19	12322322	12	+	22127857	22129328	1471	12	+	22131296	22132720	1424	13	1968	1	747	EE	Deletion	Deletion																			DHO004HG19		DHO005HG19		2	0	-	-	-	-	-	-
DIFFCHROM_384	DHO005HG19	12268371	12	+	34014860	34015350	490	13	-	48856558	48856816	258	15	NA	1	113	NA	IsolatedTranslocation	IsolatedTranslocation															Variation_9691			SEPARATE		DHO006DHO008HG19	DHO005HG19		2	0	-	-	-	-	-	-
DEL_1216	DHO005HG19	12324071	12	+	38082675	38084055	1380	12	+	38086678	38087729	1051	6	2623	2	597	Others	Deletion	Deletion															Variation_1257	Variation_1257	8	WITHIN			DHO005HG19		1	0	-	-	-	-	-	-
DIFFCHROM_54	DHO005HG19	12477208	12	-	38444840	38445631	791	17	+	45213928	45216109	2181	9	NA	87	120	NA	IsolatedTranslocation	complex															Variation_9692	Variation_5015		SEPARATE	DHO004HG19	DHO006DHO008HG19	DHO005HG19	DHO007DHO009HG19	4	0	-	-	-	-	-	-
DEL_1217	DHO005HG19	12324143	12	+	38803121	38804573	1452	12	+	40007709	40008970	1261	7	1203136	1	135	NA	Deletion	Deletion															Variation_5309	Variation_5309	27	PARTIAL			DHO005HG19		1	5	NM_153634 [CPNE8];NM_001173463 [KIF21A];NM_001173464 [KIF21A];NM_001173465 [KIF21A];NM_017641 [KIF21A]-	-	-	-	-	-
DEL_596	DHO005HG19	12324585	12	+	42235524	42238001	2477	12	+	42238944	42241442	2498	23	943	1	116	NA	Deletion	Deletion																			DHO004HG19		DHO005HG19		2	0	-	-	-	-	-	-
DIFFSTRAND_289	DHO005HG19	12471014	12	-	47993052	47995739	2687	12	+	47995575	47996218	643	3	2523	1	158	NA	UnpairedInversion	UnpairedInversion																					DHO005HG19		1	0	-	-	-	-	-	-
DIFFCHROM_386	DHO005HG19	12567866	12	-	56989754	56990073	319	15	-	39992235	39993677	1442	7	NA	1	163	NA	IsolatedTranslocation	IsolatedTranslocation																Variation_4898		SEPARATE		DHO006DHO008HG19	DHO005HG19		2	0	-	-	-	-	-	NM_002898 [RBMS2]
DEL_1221	DHO005HG19	12327042	12	+	70678436	70679706	1270	12	+	70682326	70683797	1471	27	2620	2	43	NA	Deletion	Deletion																					DHO005HG19		1	0	-	NM_014515 [CNOT2]	SI[2,2]	-	-	-
DIFFSTRAND_290	DHO005HG19	12472672	12	-	70680639	70680951	312	12	+	70684132	70684797	665	5	3493	2	73	NA	UnpairedInversion	UnpairedInversion																					DHO005HG19		1	0	-	-	-	-	-	NM_014515 [CNOT2]
DIFFSTRAND_291	DHO005HG19	12393209	12	+	78381329	78381991	662	12	-	78387842	78388247	405	21	6256	2	122	NA	Insertion;UnpairedInversion	Insertion							Insertion_52	B2FSameChrRevTrans	chr12:78381329..78381991	chr12:78387842..78388290	chr12:78385879..78386554	3888	448	12473283							DHO005HG19		1	0	-	-	-	-	-	NM_014903 [NAV3]
DIFFSTRAND_292	DHO005HG19	12473283	12	-	78385879	78386554	675	12	+	78387864	78388290	426	18	1985	2	14	NA	Insertion;UnpairedInversion	Insertion							Insertion_52	B2FSameChrRevTrans	chr12:78381329..78381991	chr12:78387842..78388290	chr12:78385879..78386554	3888	448	12393209							DHO005HG19		1	0	-	-	-	-	-	NM_014903 [NAV3]
DEL_1226	DHO005HG19	12329105	12	+	113016995	113019308	2313	12	+	113020679	113022832	2153	17	1371	1	136	NA	Deletion	Deletion																					DHO005HG19		1	0	-	-	-	-	-	-
DIFFCHROM_467	DHO005HG19	12572894	12	-	116243128	116244131	1003	15	-	101957943	101958713	770	9	NA	1	178	NA	IsolatedTranslocation	IsolatedTranslocation															Variation_2996	Variation_8807		SEPARATE			DHO005HG19		1	0	-	-	-	-	-	-
DIFFSTRAND_293	DHO005HG19	12474807	12	-	130081844	130083070	1226	12	+	130083087	130084248	1161	8	1243	1	13	NA	UnpairedInversion	UnpairedInversion																					DHO005HG19		1	0	-	-	-	-	-	-
DIFFSTRAND_294	DHO005HG19	12394818	12	+	133782569	133783865	1296	12	-	133784332	133785539	1207	14	1674	1	67	NA	UnpairedInversion	UnpairedInversion																					DHO005HG19		1	0	-	-	-	-	-	-
DEL_1229	DHO005HG19	12788884	13	+	59084333	59086418	2085	13	+	59088533	59090664	2131	5	2115	1	65	NA	Deletion	Deletion																					DHO005HG19		1	0	-	-	-	-	-	-
DIFFSTRAND_296	DHO005HG19	12754976	13	+	104848329	104850908	2579	13	-	108933856	108936410	2554	44	4085502	1	99	NA	UnpairedInversion	UnpairedInversion																					DHO005HG19		1	0	-	-	-	-	-	-
DIFFSTRAND_297	DHO005HG19	12874591	13	-	105284337	105286727	2390	13	+	108917637	108920014	2377	22	3633300	1	83	NA	UnpairedInversion	UnpairedInversion																					DHO005HG19		1	0	-	-	-	-	-	-
DIFFSTRAND_298	DHO005HG19	12874606	13	-	107701502	107703761	2259	13	+	109402473	109404688	2215	65	1700971	1	1891	EE	UnpairedInversion	UnpairedInversion																					DHO005HG19		1	0	-	-	-	-	-	-
DEL_641	DHO005HG19	12790355	13	+	110415501	110417668	2167	13	+	110419230	110421192	1962	41	1562	1	561	EE	Deletion	Deletion																			DHO004HG19		DHO005HG19		2	0	-	-	-	NM_003749 [IRS2]	SI[1,1]	-
DIFFSTRAND_299	DHO005HG19	12755026	13	+	113089857	113092218	2361	13	-	114100112	114102400	2288	20	1010182	2	141	NA	UnpairedInversion	UnpairedInversion																					DHO005HG19		1	0	-	-	-	-	-	-
TANDEM_126	DHO005HG19	12794257	13	+	113204559	113206662	2103	13	+	112531319	112533166	1847	36	675343	1	64	NA	TandemDuplication	TandemDuplication																					DHO005HG19		1	0	-	-	-	-	-	-
DIFFSTRAND_300	DHO005HG19	12874635	13	-	114064248	114066162	1914	13	+	114103957	114105741	1784	9	39709	2	131	NA	UnpairedInversion	UnpairedInversion																					DHO005HG19		1	0	-	-	-	-	-	-
DEL_1231	DHO005HG19	13013654	14	+	26588263	26590925	2662	14	+	26592393	26594952	2559	37	1468	1	16	NA	Deletion	Deletion																					DHO005HG19		1	0	-	-	-	-	-	-
DEL_1232	DHO005HG19	13013900	14	+	29115728	29117615	1887	14	+	29119148	29121164	2016	15	1533	1	18	NA	Deletion	Deletion																					DHO005HG19		1	0	-	-	-	-	-	-
DEL_1233	DHO005HG19	13014370	14	+	34511582	34513217	1635	14	+	34514962	34516628	1666	6	1745	1	45	NA	Deletion	Deletion																					DHO005HG19		1	0	-	-	-	-	-	-
DEL_1237	DHO005HG19	13014728	14	+	39885464	39887182	1718	14	+	39889972	39891933	1961	9	2790	1	137	NA	Deletion	Deletion																					DHO005HG19		1	0	-	-	-	NM_203301 [FBXO33]	SI[1,1]	-
DEL_656	DHO005HG19	13016120	14	+	68600952	68602870	1918	14	+	68604348	68606249	1901	6	1478	1	70	NA	Deletion	Deletion																			DHO004HG19		DHO005HG19		2	0	-	NM_002877 [RAD51L1];NM_133509 [RAD51L1];NM_133510 [RAD51L1]	SI[7,7];SI[7,7];SI[7,7]	-	-	-
DEL_1238	DHO005HG19	13016168	14	+	70685325	70687743	2418	14	+	70689474	70691822	2348	33	1731	1	75	NA	Deletion	Deletion																					DHO005HG19		1	0	-	-	-	-	-	-
DEL_1239	DHO005HG19	13016258	14	+	73544041	73545695	1654	14	+	73547782	73549390	1608	17	2087	1	104	NA	Deletion	Deletion																					DHO005HG19		1	0	-	NM_021239 [RBM25]	SI[4,4]	-	-	-
DEL_1240	DHO005HG19	13016751	14	+	98781652	98783849	2197	14	+	98785161	98787421	2260	60	1312	1	23	NA	Deletion	Deletion																					DHO005HG19		1	0	-	-	-	-	-	-
DEL_664	DHO005HG19	13016775	14	+	101334855	101335090	235	14	+	101338304	101338669	365	6	3214	1	922	EE	Deletion	Deletion															Variation_23479	Variation_23479	32	COVER	DHO004HG19		DHO005HG19		2	1	NR_030172 [MIR493]-	-	-	-	-	-
DIFFSTRAND_301	DHO005HG19	13284872	15	-	67946467	67947626	1159	15	+	67947697	67948984	1287	6	1230	1	67	NA	UnpairedInversion	UnpairedInversion																					DHO005HG19		1	0	-	-	-	-	-	NM_002757 [MAP2K5];NM_145160 [MAP2K5]
DEL_691	DHO005HG19	13233106	15	+	100465096	100466533	1437	15	+	100468774	100470314	1540	32	2241	1	748	EE	Deletion	Deletion																			DHO004HG19		DHO005HG19		2	0	-	-	-	-	-	-
DIFFSTRAND_302	DHO005HG19	13229633	15	+	102344847	102346052	1205	15	-	102346076	102347071	995	8	1019	1	19	NA	UnpairedInversion	UnpairedInversion																					DHO005HG19		1	0	-	-	-	-	-	NM_001005326 [OR4F6]
DIFFSTRAND_303	DHO005HG19	13345833	16	+	3546808	3548294	1486	16	-	90033348	90035151	1803	3	86486857	1	150	NA	UnpairedInversion	UnpairedInversion															Variation_0481	Variation_0481	1	COVER			DHO005HG19		1	0	-	-	-	-	-	-
DEL_1248	DHO005HG19	13374605	16	+	25637447	25639133	1686	16	+	25640862	25642625	1763	8	1729	1	103	NA	Deletion	Deletion																					DHO005HG19		1	0	-	-	-	-	-	-
DEL_1250	DHO005HG19	13375294	16	+	61691601	61694029	2428	16	+	61697784	61700265	2481	30	3755	1	13	NA	Deletion	Deletion																					DHO005HG19		1	0	-	-	-	NM_001796 [CDH8]	SI[10,10]	-
DEL_703	DHO005HG19	13375534	16	+	75428424	75428811	387	16	+	75431843	75432238	395	5	3032	1	202	NA	Deletion	Deletion															Variation_5330	Variation_5330	4	WITHIN	DHO004HG19		DHO005HG19		2	0	-	-	-	NM_006324 [CFDP1]	II[5,4]	-
DEL_707	DHO005HG19	13375582	16	+	78874381	78876387	2006	16	+	78877792	78879765	1973	9	1405	1	16	NA	Deletion	Deletion																			DHO004HG19		DHO005HG19		2	0	-	NM_016373 [WWOX]	SI[8,8]	-	-	-
DEL_1252	DHO005HG19	13474790	17	+	7262280	7264084	1804	17	+	7266378	7267832	1454	5	2294	1	121	NA	Deletion	Deletion																					DHO005HG19		1	0	-	-	-	-	-	-
DEL_1253	DHO005HG19	13475220	17	+	16503182	16505327	2145	17	+	16506619	16508820	2201	8	1292	1	20	NA	Deletion	Deletion																					DHO005HG19		1	0	-	-	-	-	-	-
DEL_1254	DHO005HG19	13475282	17	+	18269486	18269755	269	17	+	18273125	18273865	740	6	3370	1	144	NA	Deletion	Deletion															Variation_0496	Variation_0496	13	WITHIN			DHO005HG19		1	0	-	-	-	-	-	-
DEL_1255	DHO005HG19	13475422	17	+	22058186	22060107	1921	17	+	22067066	22068648	1582	6	6959	1	15	NA	Deletion	Deletion															Variation_8838	Variation_8838	1	WITHIN			DHO005HG19		1	0	-	-	-	-	-	-
DEL_1032	DHO005HG19	13475746	17	+	32870580	32872864	2284	17	+	32874850	32876814	1964	20	1986	1	12	NA	Deletion	Deletion																				DHO006DHO008HG19	DHO005HG19	DHO007DHO009HG19	3	0	-	-	-	-	-	-
DEL_6	DHO005HG19	13476111	17	+	45212974	45213123	149	17	+	45219255	45221294	2039	6	6132	87	148	NA	Deletion	complex															Variation_5015	Variation_5015	3	WITHIN	DHO004HG19	DHO006DHO008HG19	DHO005HG19	DHO007DHO009HG19	4	0	-	-	-	NM_001114091 [CDC27];NM_001256 [CDC27]	IE[14,12];IE[14,12]	-
DEL_6	DHO005HG19	13476112	17	+	45213018	45213972	954	17	+	45229254	45235623	6369	26	15282	87	173	NA	Deletion	complex															Variation_5015	Variation_5015	8	WITHIN	DHO004HG19	DHO006DHO008HG19	DHO005HG19	DHO007DHO009HG19	4	0	-	-	-	NM_001114091 [CDC27];NM_001256 [CDC27]	IE[14,9];IE[14,9]	-
DEL_1256	DHO005HG19	13476190	17	+	47349629	47351451	1822	17	+	47353279	47355390	2111	7	1828	1	135	NA	Deletion	Deletion																					DHO005HG19		1	0	-	-	-	-	-	-
DEL_741	DHO005HG19	13476779	17	+	78460225	78461640	1415	17	+	78464178	78465528	1350	6	2538	1	389	EE	Deletion	Deletion																			DHO004HG19		DHO005HG19		2	0	-	-	-	-	-	-
DEL_1258	DHO005HG19	13476780	17	+	78573269	78574862	1593	17	+	78576856	78578406	1550	11	1994	1	13	NA	Deletion	Deletion																					DHO005HG19		1	0	-	NM_001163034 [RPTOR];NM_020761 [RPTOR]	SI[1,1];SI[1,1]	-	-	-
DEL_1259	DHO005HG19	13476783	17	+	79468164	79469548	1384	17	+	79471647	79473218	1571	7	2099	1	117	NA	Deletion	Deletion															Variation_5039	Variation_5039	2	WITHIN			DHO005HG19		1	0	-	-	-	-	-	-
DIFFSTRAND_304	DHO005HG19	13474476	17	+	81131917	81133711	1794	17	-	81133852	81135320	1468	4	1609	1	14	NA	UnpairedInversion	UnpairedInversion																					DHO005HG19		1	0	-	-	-	-	-	-
DEL_1260	DHO005HG19	13562015	18	+	4533303	4535364	2061	18	+	4536966	4539278	2312	12	1602	1	19	NA	Deletion	Deletion																					DHO005HG19		1	0	-	-	-	-	-	-
DIFFSTRAND_305	DHO005HG19	13559482	18	+	9553277	9553894	617	18	-	9554063	9554897	834	4	1003	1	16	NA	UnpairedInversion	UnpairedInversion																					DHO005HG19		1	0	-	-	-	-	-	-
DEL_1261	DHO005HG19	13563023	18	+	21988257	21990663	2406	18	+	21992205	21994383	2178	15	1542	1	72	NA	Deletion	Deletion																					DHO005HG19		1	0	-	-	-	-	-	-
DEL_752	DHO005HG19	13564048	18	+	41030065	41031456	1391	18	+	41033498	41035220	1722	20	2042	1	51	NA	Deletion	Deletion																			DHO004HG19		DHO005HG19		2	0	-	-	-	-	-	-
DEL_757	DHO005HG19	13564623	18	+	60245803	60247480	1677	18	+	60249246	60250943	1697	5	1766	1	549	EE	Deletion	Deletion																			DHO004HG19		DHO005HG19		2	0	-	-	-	-	-	-
DEL_761	DHO005HG19	13564816	18	+	74344997	74346730	1733	18	+	74348425	74350223	1798	5	1695	1	37	NA	Deletion	Deletion																			DHO004HG19		DHO005HG19		2	0	-	-	-	-	-	-
DEL_1265	DHO005HG19	13564820	18	+	75264344	75266906	2562	18	+	75268159	75270575	2416	36	1253	1	29	NA	Deletion	Deletion																					DHO005HG19		1	0	-	-	-	-	-	-
DEL_1041	DHO005HG19	13564827	18	+	76660251	76662409	2158	18	+	76666630	76668657	2027	6	4221	1	12	NA	Deletion	Deletion																				DHO006DHO008HG19	DHO005HG19		2	0	-	-	-	-	-	-
DIFFSTRAND_306	DHO005HG19	13561623	18	+	77898049	77899055	1006	18	-	77899056	77900111	1055	5	1056	1	15	NA	UnpairedInversion	UnpairedInversion																					DHO005HG19		1	0	-	-	-	-	-	-
DEL_1267	DHO005HG19	13653437	19	+	7449148	7450211	1063	19	+	7454776	7455625	849	5	4565	1	119	NA	Deletion	Deletion																					DHO005HG19		1	0	-	-	-	-	-	-
DEL_772	DHO005HG19	13653545	19	+	11293688	11294686	998	19	+	11297597	11299072	1475	12	2911	1	111	NA	Deletion	Deletion																			DHO004HG19		DHO005HG19		2	0	-	-	-	NM_001136191 [KANK2];NM_015493 [KANK2]	SI[4,4];SI[2,2]	-
DEL_776	DHO005HG19	13653620	19	+	13773868	13775371	1503	19	+	13777295	13779172	1877	6	1924	1	102	NA	Deletion	Deletion																			DHO004HG19		DHO005HG19		2	0	-	-	-	-	-	-
DEL_1272	DHO005HG19	13653901	19	+	24551624	24553818	2194	19	+	24555667	24557815	2148	11	1849	1	252	NA	Deletion	Deletion																					DHO005HG19		1	0	-	-	-	-	-	-
DIFFCHROM_433	DHO005HG19	13699755	19	-	33444299	33444471	172	20	-	26211929	26212401	472	11	NA	4	92	NA	IsolatedTranslocation	complex																Variation_29708		SEPARATE			DHO005HG19	DHO007DHO009HG19	2	0	-	-	-	-	-	-
DIFFSTRAND_308	DHO005HG19	13677105	19	+	47463568	47464758	1190	19	-	47465338	47466467	1129	4	1709	1	183	NA	UnpairedInversion	UnpairedInversion																					DHO005HG19		1	0	-	-	-	-	-	NM_004491 [GRLF1]
DIFFSTRAND_310	DHO005HG19	13767881	20	-	10788483	10788786	303	20	+	10791023	10791653	630	5	2540	2	418	EE	UnpairedInversion	UnpairedInversion																					DHO005HG19		1	0	-	-	-	-	-	-
DEL_799	DHO005HG19	13710541	20	+	15709287	15711394	2107	20	+	15712820	15714920	2100	21	1426	1	123	NA	Deletion	Deletion																			DHO004HG19		DHO005HG19		2	0	-	NM_080676 [MACROD2];NM_001033087 [MACROD2]	SI[8,8];SI[4,4]	-	-	-
DEL_803	DHO005HG19	13711533	20	+	42021860	42022479	619	20	+	42025820	42026224	404	5	3341	1	24	NA	Deletion	Deletion															Variation_6104	Variation_6104	35	COVER	DHO004HG19		DHO005HG19		2	0	-	-	-	-	-	-
DIFFSTRAND_311	DHO005HG19	13769307	20	-	43676896	43677590	694	20	+	43677945	43678738	793	3	1049	1	14	NA	UnpairedInversion	UnpairedInversion																					DHO005HG19		1	0	-	-	-	-	-	NM_006282 [STK4]
DIFFSTRAND_312	DHO005HG19	13705467	20	+	62778460	62779579	1119	20	-	62779707	62780559	852	5	980	1	14	NA	UnpairedInversion	UnpairedInversion																					DHO005HG19		1	0	-	-	-	-	-	-
DEL_816	DHO005HG19	13783640	21	+	18610058	18612280	2222	21	+	18613725	18616187	2462	63	1445	1	13	NA	Deletion	Deletion																			DHO004HG19		DHO005HG19	DHO007DHO009HG19	3	0	-	-	-	-	-	-
DEL_818	DHO005HG19	13784513	21	+	36070597	36072294	1697	21	+	36074073	36075782	1709	10	1779	1	172	NA	Deletion	Deletion																			DHO004HG19		DHO005HG19		2	0	-	NM_053277 [CLIC6]	SI[1,1]	-	-	-
DEL_1278	DHO005HG19	13784654	21	+	45940613	45942834	2221	21	+	45944253	45946350	2097	6	1419	1	42	NA	Deletion	Deletion																					DHO005HG19		1	0	-	-	-	NM_144991 [C21orf29]	SI[8,8]	-
DEL_823	DHO005HG19	13784662	21	+	47654828	47656957	2129	21	+	47658661	47660815	2154	35	1704	1	104	NA	Deletion	Deletion																			DHO004HG19		DHO005HG19		2	0	-	NR_002776 [MCM3APAS]	SI[1,1]	NM_003906 [MCM3AP]	SI[26,26]	-
DIFFSTRAND_313	DHO005HG19	13787289	21	+	47925790	47927719	1929	21	-	48090810	48092289	1479	17	164570	1	69	NA	UnpairedInversion	UnpairedInversion																					DHO005HG19		1	0	-	-	-	-	-	NM_001146114 [DIP2A];NM_001146115 [DIP2A];NM_001146116 [DIP2A];NM_015151 [DIP2A];NM_206889 [DIP2A];NM_206890 [DIP2A];NM_206891 [DIP2A]
DEL_829	DHO005HG19	13811786	22	+	23574838	23576865	2027	22	+	23578374	23580431	2057	5	1509	1	12	NA	Deletion	Deletion																			DHO004HG19		DHO005HG19		2	0	-	NM_004327 [BCR];NM_021574 [BCR]	SI[1,1];SI[1,1]	-	-	-
DEL_1279	DHO005HG19	13811799	22	+	24023836	24025519	1683	22	+	24027938	24029927	1989	22	2419	1	13	NA	Deletion	Deletion																					DHO005HG19		1	0	-	-	-	NR_024448 [LOC91316]	II[10,9]	-
DEL_833	DHO005HG19	13811970	22	+	35642896	35644926	2030	22	+	35646482	35648378	1896	10	1556	1	102	NA	Deletion	Deletion																			DHO004HG19		DHO005HG19		2	0	-	-	-	-	-	-
DEL_835	DHO005HG19	13811983	22	+	36610964	36612477	1513	22	+	36614601	36616448	1847	8	2124	1	36	NA	Deletion	Deletion																			DHO004HG19		DHO005HG19		2	0	-	-	-	-	-	-
DIFFSTRAND_314	DHO005HG19	13812746	22	+	42243804	42245062	1258	22	-	42245571	42246661	1090	3	1599	1	128	NA	UnpairedInversion	UnpairedInversion																					DHO005HG19		1	0	-	-	-	-	-	NM_004599 [SREBF2]
DEL_847	DHO005HG19	13826594	23	+	12638372	12639469	1097	23	+	12641862	12643275	1413	7	2393	1	1139	EE	Deletion	Deletion																			DHO004HG19		DHO005HG19		2	0	-	NM_014728 [FRMPD4]	SI[4,4]	-	-	-
DEL_1282	DHO005HG19	13826679	23	+	13898821	13899223	402	23	+	13902502	13902809	307	7	3279	1	1052	EE	Deletion	Deletion																					DHO005HG19		1	0	-	-	-	NM_001001994 [GPM6B]	SI[1,1]	-
DEL_1284	DHO005HG19	13830357	23	+	70120868	70122755	1887	23	+	70124369	70126334	1965	13	1614	1	65	NA	Deletion	Deletion																					DHO005HG19		1	0	-	-	-	NM_001003811 [TEX11];NM_031276 [TEX11]	SI[2,2];SI[2,2]	-
DEL_858	DHO005HG19	13832186	23	+	150293272	150293787	515	23	+	150297294	150298288	994	7	3507	1	15	NA	Deletion	Deletion																			DHO004HG19		DHO005HG19		2	0	-	-	-	-	-	-
DEL_859	DHO005HG19	13832193	23	+	154483914	154484869	955	23	+	154487499	154488345	846	5	2630	1	11	NA	Deletion	Deletion																			DHO004HG19		DHO005HG19		2	0	-	-	-	-	-	-
DIFFCHROM_170	DHO006DHO008HG19	592300	1	+	2231078	2232719	1641	8	-	122100301	122101984	1683	7	NA	1	15	NA	IsolatedTranslocation	IsolatedTranslocation															Variation_29814			SEPARATE		DHO006DHO008HG19			1	0	-	-	-	-	-	NM_003036 [SKI]
DIFFCHROM_171	DHO006DHO008HG19	1069142	1	-	3154734	3155747	1013	8	-	101297543	101298433	890	3	NA	1	34	NA	IsolatedTranslocation	IsolatedTranslocation															Variation_4195			SEPARATE		DHO006DHO008HG19			1	0	-	-	-	-	-	NM_022114 [PRDM16];NM_199454 [PRDM16]
DIFFCHROM_172	DHO006DHO008HG19	1308885	1	-	85582673	85585313	2640	8	+	115387553	115390846	3293	12	NA	2	107	NA	IsolatedTranslocation	IsolatedTranslocation																Variation_9607		SEPARATE		DHO006DHO008HG19			1	0	-	-	-	-	-	NM_145172 [WDR63]
DIFFCHROM_173	DHO006DHO008HG19	600809	1	+	85604894	85606892	1998	8	-	109965136	109965955	819	6	NA	2	61	NA	IsolatedTranslocation	IsolatedTranslocation																				DHO006DHO008HG19			1	0	-	-	-	-	-	-
DIFFCHROM_174	DHO006DHO008HG19	1460623	1	-	85607324	85608633	1309	14	+	22939510	22942113	2603	6	NA	2	146	NA	IsolatedTranslocation	IsolatedTranslocation																Variation_23302		SEPARATE		DHO006DHO008HG19			1	0	-	-	-	-	-	-
DIFFCHROM_175	DHO006DHO008HG19	8726	1	+	86060578	86062756	2178	8	+	117955306	117958188	2882	22	NA	1	66	NA	IsolatedTranslocation	IsolatedTranslocation																				DHO006DHO008HG19			1	0	-	-	-	-	-	-
TANDEM_74	DHO006DHO008HG19	689734	1	+	89188051	89188624	573	1	+	58018572	58021260	2688	3	31170052	1	151	NA	TandemDuplication	TandemDuplication															Variation_8918	Variation_8918	5	COVER		DHO006DHO008HG19			1	0	-	-	-	-	-	NM_006256 [PKN2]
DIFFCHROM_176	DHO006DHO008HG19	1200158	1	-	89253889	89256545	2656	17	-	3291785	3294248	2463	13	NA	1	168	NA	IsolatedTranslocation	IsolatedTranslocation																				DHO006DHO008HG19			1	0	-	-	-	-	-	NM_006256 [PKN2]
DIFFCHROM_178	DHO006DHO008HG19	1200182	1	-	89636606	89638412	1806	17	-	6902541	6904633	2092	6	NA	3	95	NA	IsolatedTranslocation	IsolatedTranslocation																				DHO006DHO008HG19			1	0	-	-	-	-	-	-
DIFFCHROM_177	DHO006DHO008HG19	288177	1	+	89637990	89640157	2167	7	-	79499913	79502664	2751	5	NA	3	158	NA	IsolatedTranslocation	IsolatedTranslocation																				DHO006DHO008HG19			1	0	-	-	-	-	-	-
DIFFCHROM_179	DHO006DHO008HG19	1078114	1	-	91410596	91413498	2902	8	-	117966524	117968978	2454	14	NA	1	176	NA	IsolatedTranslocation	IsolatedTranslocation																				DHO006DHO008HG19			1	0	-	-	-	-	-	-
DEL_868	DHO006DHO008HG19	681526	1	+	91485957	91486961	1004	1	+	91615343	91618083	2740	8	128382	1	158	NA	Deletion	Deletion																				DHO006DHO008HG19			1	0	-	-	-	-	-	-
DIFFCHROM_12	DHO006DHO008HG19	1441549	1	-	91852764	91852974	210	6	+	119558562	119558705	143	18	NA	68	100	NA	IsolatedTranslocation	complex																			DHO004HG19	DHO006DHO008HG19	DHO005HG19	DHO007DHO009HG19	4	0	-	-	-	-	-	-
DIFFCHROM_180	DHO006DHO008HG19	9413	1	+	91852768	91853087	319	8	+	56755017	56755334	317	13	NA	68	120	NA	IsolatedTranslocation	complex																				DHO006DHO008HG19		DHO007DHO009HG19	2	0	-	-	-	-	-	-
DIFFCHROM_7	DHO006DHO008HG19	250754	1	+	91852776	91853014	238	19	+	24184631	24184835	204	10	NA	68	77	NA	IsolatedTranslocation	complex																Variation_8869		SEPARATE	DHO004HG19	DHO006DHO008HG19		DHO007DHO009HG19	3	0	-	-	-	-	-	-
DIFFCHROM_202	DHO006DHO008HG19	640455	1	+	94763274	94763652	378	22	+	22673181	22673819	638	3	NA	1	98	NA	IsolatedTranslocation	IsolatedTranslocation																Variation_10615		SEPARATE		DHO006DHO008HG19			1	0	-	-	-	-	-	-
DIFFCHROM_203	DHO006DHO008HG19	1336202	1	-	95459077	95460889	1812	22	-	24104714	24106614	1900	6	NA	1	181	NA	IsolatedTranslocation	IsolatedTranslocation																				DHO006DHO008HG19			1	0	-	-	-	-	-	-
DIFFCHROM_204	DHO006DHO008HG19	416465	1	+	96514412	96516956	2544	17	+	1324816	1327173	2357	14	NA	1	39	NA	IsolatedTranslocation	IsolatedTranslocation															Variation_3300			SEPARATE		DHO006DHO008HG19			1	0	-	-	-	-	-	-
DIFFCHROM_205	DHO006DHO008HG19	1310723	1	-	98641242	98644790	3548	8	+	82733396	82736218	2822	17	NA	1	102	NA	IsolatedTranslocation	IsolatedTranslocation																				DHO006DHO008HG19			1	0	-	-	-	-	-	-
DIFFCHROM_206	DHO006DHO008HG19	82313	1	+	99200933	99203623	2690	20	-	32711913	32714487	2574	6	NA	1	107	NA	IsolatedTranslocation	IsolatedTranslocation																				DHO006DHO008HG19			1	0	-	-	-	-	-	NM_015976 [SNX7];NM_152238 [SNX7];NR_033716 [SNX7]
DIFFCHROM_207	DHO006DHO008HG19	1310886	1	-	99726636	99729089	2453	8	+	92520160	92523103	2943	14	NA	1	182	NA	IsolatedTranslocation	IsolatedTranslocation																				DHO006DHO008HG19			1	0	-	-	-	-	-	-
DIFFCHROM_208	DHO006DHO008HG19	971044	1	-	101681003	101683873	2870	6	-	62417717	62420389	2672	7	NA	1	122	NA	IsolatedTranslocation	IsolatedTranslocation																				DHO006DHO008HG19			1	0	-	-	-	-	-	-
DIFFSTRAND_145	DHO006DHO008HG19	1277199	1	-	109094169	109095199	1030	1	+	112116609	112119202	2593	8	3022440	1	172	NA	UnpairedInversion	UnpairedInversion																				DHO006DHO008HG19			1	0	-	-	-	-	-	-
DIFFSTRAND_146	DHO006DHO008HG19	1277840	1	-	117184605	117186268	1663	1	+	118086250	118089113	2863	4	901645	1	100	NA	UnpairedInversion	UnpairedInversion																				DHO006DHO008HG19			1	0	-	-	-	-	-	-
DIFFCHROM_209	DHO006DHO008HG19	750009	1	+	118096657	118098635	1978	20	+	46610038	46610537	499	4	NA	3	31	NA	IsolatedTranslocation	IsolatedTranslocation																				DHO006DHO008HG19			1	0	-	-	-	-	-	-
DIFFCHROM_210	DHO006DHO008HG19	1082728	1	-	145056796	145059114	2318	8	-	138845483	138845712	229	3	NA	1	128	NA	IsolatedTranslocation	IsolatedTranslocation															Variation_6780			SEPARATE		DHO006DHO008HG19			1	0	-	-	-	-	-	-
DEL_873	DHO006DHO008HG19	684836	1	+	149947459	149949147	1688	1	+	149978687	149980704	2017	3	29540	2	180	NA	Deletion	Deletion															Variation_2326	Variation_2326	1	WITHIN		DHO006DHO008HG19			1	0	-	-	-	NM_020205 [OTUD7B]	II[2,1]	-
DIFFCHROM_228	DHO006DHO008HG19	429160	1	+	150008534	150009528	994	17	-	3968963	3969900	937	8	NA	1	168	NA	IsolatedTranslocation	IsolatedTranslocation																				DHO006DHO008HG19			1	0	-	-	-	-	-	-
DIFFCHROM_229	DHO006DHO008HG19	418367	1	+	151278095	151278555	460	17	+	6505281	6505640	359	3	NA	2	105	NA	IsolatedTranslocation	IsolatedTranslocation															Variation_8332			SEPARATE		DHO006DHO008HG19			1	0	-	-	-	-	-	-
DIFFCHROM_230	DHO006DHO008HG19	1330496	1	-	151280006	151281996	1990	17	+	7176167	7178621	2454	4	NA	2	201	NA	IsolatedTranslocation	IsolatedTranslocation															Variation_8332			SEPARATE		DHO006DHO008HG19			1	0	-	-	-	-	-	-
DIFFSTRAND_149	DHO006DHO008HG19	101278	1	+	161668971	161670890	1919	1	-	163646356	163648869	2513	7	1977979	5	114	NA	UnpairedInversion	complex																				DHO006DHO008HG19			1	0	-	-	-	-	-	-
DIFFSTRAND_150	DHO006DHO008HG19	101308	1	+	161973133	161973347	214	1	-	163653668	163655711	2043	3	1682364	5	32	NA	UnpairedInversion	complex																				DHO006DHO008HG19			1	0	-	-	-	-	-	-
TANDEM_78	DHO006DHO008HG19	694475	1	+	162585563	162586767	1204	1	+	149942614	149943927	1313	4	12644153	2	132	NA	TandemDuplication	TandemDuplication															Variation_6789	Variation_6789	5	COVER		DHO006DHO008HG19			1	0	-	-	-	-	-	-
DIFFSTRAND_151	DHO006DHO008HG19	1279364	1	-	162596491	162596716	225	1	+	169986661	169988800	2139	4	7390170	1	108	NA	UnpairedInversion	UnpairedInversion																				DHO006DHO008HG19			1	0	-	-	-	-	-	-
DEL_874	DHO006DHO008HG19	685756	1	+	163643499	163645999	2500	1	+	163651486	163652940	1454	5	5487	5	14	NA	Deletion	complex																				DHO006DHO008HG19			1	0	-	-	-	-	-	-
DIFFCHROM_231	DHO006DHO008HG19	1203277	1	-	163650623	163653122	2499	17	-	6260583	6261522	939	7	NA	5	112	NA	IsolatedTranslocation	complex																				DHO006DHO008HG19			1	0	-	-	-	-	-	-
DEL_875	DHO006DHO008HG19	685761	1	+	163698647	163702007	3360	1	+	166331265	166333413	2148	19	2629258	1	97	NA	Deletion	Deletion															Variation_4260	Variation_4260	6	COVER		DHO006DHO008HG19			1	13	NM_002585 [PBX1];NM_001174069 [LMX1A];NM_177398 [LMX1A];NM_006917 [RXRG];NR_033824 [RXRG];NR_026744 [LOC400794];NM_001005214 [LRRC52];NM_004528 [MGST3];NM_000696 [ALDH9A1];NM_019026 [TMCO1];NM_012474 [UCK2];NM_001017961 [FAM78B];NR_030626 [MIR921]-	-	-	-	-	-
DIFFCHROM_232	DHO006DHO008HG19	1427982	1	-	168704330	168707455	3125	12	+	22930863	22933240	2377	16	NA	1	156	NA	IsolatedTranslocation	IsolatedTranslocation																				DHO006DHO008HG19			1	0	-	-	-	-	-	-
DIFFCHROM_233	DHO006DHO008HG19	859772	1	-	169173038	169175221	2183	12	-	20295327	20298000	2673	10	NA	1	185	NA	IsolatedTranslocation	IsolatedTranslocation																				DHO006DHO008HG19			1	0	-	-	-	-	-	-
DIFFCHROM_234	DHO006DHO008HG19	550255	1	+	169426981	169429681	2700	12	-	5369169	5372753	3584	18	NA	2	130	NA	IsolatedTranslocation	IsolatedTranslocation																				DHO006DHO008HG19			1	0	-	-	-	-	-	-
DIFFCHROM_235	DHO006DHO008HG19	1203532	1	-	169431592	169433983	2391	17	-	4397693	4399987	2294	7	NA	2	105	NA	IsolatedTranslocation	IsolatedTranslocation																Variation_4984		SEPARATE		DHO006DHO008HG19			1	0	-	-	-	-	-	-
DIFFCHROM_236	DHO006DHO008HG19	313049	1	+	169642571	169645383	2812	12	+	24632201	24634843	2642	8	NA	1	127	NA	IsolatedTranslocation	IsolatedTranslocation																Variation_5294		SEPARATE		DHO006DHO008HG19			1	0	-	-	-	-	-	-
DIFFCHROM_237	DHO006DHO008HG19	550287	1	+	169658899	169660973	2074	12	-	7260309	7262659	2350	5	NA	1	108	NA	IsolatedTranslocation	IsolatedTranslocation																				DHO006DHO008HG19			1	0	-	-	-	-	-	-
DEL_876	DHO006DHO008HG19	686038	1	+	170210440	170212863	2423	1	+	171770775	171772499	1724	5	1557912	1	56	NA	Deletion	Deletion															Variation_2333	Variation_2333	6	COVER		DHO006DHO008HG19			1	24	NR_026957 [LOC284688];NM_001146039 [GORAB];NM_152281 [GORAB];NR_027397 [GORAB];NM_006902 [PRRX1];NM_022716 [PRRX1];NM_001163629 [C1orf129];NM_025063 [C1orf129];NM_001002294 [FMO3];NM_006894 [FMO3];NR_031627 [MIR1295];NR_002601 [FMO6P];NM_001460 [FMO2];NM_002021 [FMO1];NM_002022 [FMO4];NR_002719 [TOP1P1];NM_015172 [BAT2L2];NM_000261 [MYOC];NM_001185127 [VAMP4];NM_003762 [VAMP4];NR_033704 [VAMP4];N…	-	-	-	-	-
DIFFCHROM_238	DHO006DHO008HG19	859940	1	-	170904095	170906584	2489	12	-	24652513	24652901	388	5	NA	6	143	NA	IsolatedTranslocation	complex																Variation_5294		SEPARATE		DHO006DHO008HG19			1	0	-	-	-	-	-	-
DIFFCHROM_239	DHO006DHO008HG19	1203636	1	-	170904305	170905968	1663	17	-	2339774	2340751	977	3	NA	6	132	NA	IsolatedTranslocation	complex																				DHO006DHO008HG19			1	0	-	-	-	-	-	-
DEL_877	DHO006DHO008HG19	686084	1	+	170909361	170912485	3124	1	+	171521921	171523049	1128	5	609436	6	559	EE	Deletion	complex																				DHO006DHO008HG19			1	8	NM_001002294 [FMO3];NM_006894 [FMO3];NR_031627 [MIR1295];NR_002601 [FMO6P];NM_001460 [FMO2];NM_002021 [FMO1];NM_002022 [FMO4];NR_002719 [TOP1P1]-	-	-	-	-	NM_001163629 [C1orf129];NM_025063 [C1orf129]
DIFFCHROM_242	DHO006DHO008HG19	1331671	1	-	171603591	171605660	2069	17	+	3106701	3109270	2569	5	NA	1	179	NA	IsolatedTranslocation	IsolatedTranslocation																Variation_2217		SEPARATE		DHO006DHO008HG19			1	0	-	-	-	-	-	-
DIFFCHROM_243	DHO006DHO008HG19	419539	1	+	171622413	171625071	2658	17	+	5735566	5739174	3608	5	NA	1	185	NA	IsolatedTranslocation	IsolatedTranslocation																				DHO006DHO008HG19			1	0	-	-	-	-	-	-
DIFFCHROM_244	DHO006DHO008HG19	550486	1	+	171641410	171644495	3085	12	-	775013	777586	2573	13	NA	1	160	NA	IsolatedTranslocation	IsolatedTranslocation																Variation_9677		SEPARATE		DHO006DHO008HG19			1	0	-	-	-	-	-	-
DIFFCHROM_245	DHO006DHO008HG19	430504	1	+	172552817	172555384	2567	17	-	7585982	7588023	2041	10	NA	4	139	NA	IsolatedTranslocation	complex																				DHO006DHO008HG19			1	0	-	-	-	-	-	NM_014283 [C1orf9];NM_016227 [C1orf9]
DIFFSTRAND_152	DHO006DHO008HG19	1506569	2	+	61699512	61699722	210	2	-	61703336	61703453	117	4	3731	1	163	NA	UnpairedInversion	UnpairedInversion																				DHO006DHO008HG19		DHO007DHO009HG19	2	0	-	-	-	-	-	-
DEL_883	DHO006DHO008HG19	1581227	2	+	63356185	63358637	2452	2	+	63510356	63512950	2594	12	151719	1	449	EE	Deletion	Deletion																				DHO006DHO008HG19			1	0	-	-	-	NM_001042692 [C2orf86];NM_015910 [C2orf86]	II[11,7];II[17,13]	-
DIFFSTRAND_155	DHO006DHO008HG19	1512145	2	+	125050483	125051009	526	2	-	125052947	125053174	227	6	2165	1	63	NA	UnpairedInversion	UnpairedInversion																				DHO006DHO008HG19	DHO005HG19	DHO007DHO009HG19	3	0	-	-	-	-	-	NM_130773 [CNTNAP5]
DIFFCHROM_184	DHO006DHO008HG19	2970778	2	-	133011918	133012927	1009	11	+	85195016	85195224	208	13	NA	68	14	NA	IsolatedTranslocation	complex															Variation_7231	Variation_3860		SEPARATE		DHO006DHO008HG19		DHO007DHO009HG19	2	0	-	-	-	-	-	-
DIFFCHROM_26	DHO006DHO008HG19	2409989	2	-	133019037	133020139	1102	14	-	88237579	88237793	214	6	NA	68	475	EE	IsolatedTranslocation	complex															Variation_7231			SEPARATE	DHO004HG19	DHO006DHO008HG19	DHO005HG19	DHO007DHO009HG19	4	0	-	-	-	-	-	-
DIFFCHROM_16	DHO006DHO008HG19	2052406	2	+	133025380	133030574	5194	10	+	98561336	98561493	157	8	NA	68	158	NA	IsolatedTranslocation	complex															Variation_7231			SEPARATE	DHO004HG19	DHO006DHO008HG19	DHO005HG19	DHO007DHO009HG19	4	0	-	-	-	-	-	-
DIFFCHROM_21	DHO006DHO008HG19	2008918	2	+	133030506	133033616	3110	23	+	136520388	136520557	169	7	NA	68	102	NA	IsolatedTranslocation	complex															Variation_7231			SEPARATE	DHO004HG19	DHO006DHO008HG19	DHO005HG19	DHO007DHO009HG19	4	0	-	-	-	-	-	-
DIFFCHROM_15	DHO006DHO008HG19	1848661	2	+	133032654	133034771	2117	6	-	119558574	119558708	134	25	NA	68	71	NA	IsolatedTranslocation	complex															Variation_7231			SEPARATE	DHO004HG19	DHO006DHO008HG19	DHO005HG19	DHO007DHO009HG19	4	0	-	-	-	-	-	-
DEL_886	DHO006DHO008HG19	1590651	2	+	184793280	184794113	833	2	+	184804040	184806393	2353	11	9927	1	15	NA	Deletion	Deletion															Variation_9971	Variation_9971	36	COVER		DHO006DHO008HG19		DHO007DHO009HG19	2	0	-	-	-	-	-	-
DIFFCHROM_253	DHO006DHO008HG19	1569587	2	+	216216597	216218610	2013	5	+	91470734	91473140	2406	6	NA	3	97	NA	IsolatedTranslocation	IsolatedTranslocation																				DHO006DHO008HG19			1	0	-	-	-	-	-	-
DIFFCHROM_256	DHO006DHO008HG19	3720841	3	-	60519697	60520703	1006	13	-	71588112	71589122	1010	10	NA	1	196	NA	IsolatedTranslocation	IsolatedTranslocation																				DHO006DHO008HG19			1	0	-	-	-	-	-	-
DIFFCHROM_257	DHO006DHO008HG19	3332084	3	+	62072204	62074759	2555	13	+	104019655	104022348	2693	9	NA	2	114	NA	IsolatedTranslocation	IsolatedTranslocation																				DHO006DHO008HG19			1	0	-	-	-	-	-	NM_002841 [PTPRG]
DIFFCHROM_258	DHO006DHO008HG19	3395897	3	+	62111605	62112320	715	13	-	106437156	106439315	2159	7	NA	1	89	NA	IsolatedTranslocation	IsolatedTranslocation																				DHO006DHO008HG19			1	0	-	-	-	-	-	NM_002841 [PTPRG]
DIFFCHROM_263	DHO006DHO008HG19	3897962	3	-	64009354	64009474	120	13	+	103946209	103946540	331	4	NA	9	152	NA	IsolatedTranslocation	complex																				DHO006DHO008HG19			1	0	-	-	-	-	-	-
DIFFCHROM_260	DHO006DHO008HG19	3584076	3	-	64010962	64011338	376	5	-	20601062	20601328	266	4	NA	9	144	NA	IsolatedTranslocation	complex																Variation_0708		SEPARATE		DHO006DHO008HG19			1	0	-	-	-	-	-	-
DIFFCHROM_261	DHO006DHO008HG19	3584081	3	-	64018068	64019103	1035	5	-	20580339	20581203	864	6	NA	9	114	NA	IsolatedTranslocation	complex																Variation_0708		SEPARATE		DHO006DHO008HG19			1	0	-	-	-	-	-	-
DIFFCHROM_259	DHO006DHO008HG19	3046030	3	+	64018853	64019021	168	5	-	23584779	23584921	142	5	NA	9	86	NA	IsolatedTranslocation	complex																				DHO006DHO008HG19			1	0	-	-	-	-	-	-
DIFFCHROM_262	DHO006DHO008HG19	3796954	3	-	64020397	64022552	2155	5	+	29275763	29278120	2357	6	NA	9	71	NA	IsolatedTranslocation	complex																				DHO006DHO008HG19			1	0	-	-	-	-	-	-
DIFFCHROM_265	DHO006DHO008HG19	3584090	3	-	64075862	64078932	3070	5	-	24064083	24067021	2938	8	NA	1	124	NA	IsolatedTranslocation	IsolatedTranslocation																				DHO006DHO008HG19			1	0	-	-	-	-	-	-
DIFFCHROM_266	DHO006DHO008HG19	3046052	3	+	64194278	64195912	1634	5	-	44987615	44989403	1788	5	NA	1	41	NA	IsolatedTranslocation	IsolatedTranslocation																				DHO006DHO008HG19			1	0	-	-	-	-	-	-
DIFFCHROM_267	DHO006DHO008HG19	3721065	3	-	64342022	64345052	3030	13	-	76653921	76657122	3201	15	NA	1	163	NA	IsolatedTranslocation	IsolatedTranslocation																				DHO006DHO008HG19			1	0	-	-	-	-	-	-
TANDEM_85	DHO006DHO008HG19	3257047	3	+	65067947	65070643	2696	3	+	62076644	62079705	3061	16	2993999	2	42	NA	TandemDuplication	TandemDuplication															Variation_5370	Variation_5370	4	COVER		DHO006DHO008HG19			1	0	-	-	-	-	-	-
DEL_894	DHO006DHO008HG19	3251261	3	+	66859915	66861641	1726	3	+	66869313	66871390	2077	8	7672	1	100	NA	Deletion	Deletion															Variation_8424	Variation_8424	9	WITHIN		DHO006DHO008HG19			1	0	-	-	-	-	-	-
DIFFSTRAND_159	DHO006DHO008HG19	3783511	3	-	70276902	70278527	1625	3	+	75227976	75230877	2901	6	4951074	1	86	NA	UnpairedInversion	UnpairedInversion																				DHO006DHO008HG19			1	0	-	-	-	-	-	-
DIFFCHROM_268	DHO006DHO008HG19	3046776	3	+	70940579	70941231	652	5	-	33170256	33171437	1181	3	NA	1	981	EE	IsolatedTranslocation	IsolatedTranslocation																				DHO006DHO008HG19			1	0	-	-	-	-	-	-
DIFFCHROM_269	DHO006DHO008HG19	3585175	3	-	74219744	74220719	975	5	-	17252846	17255487	2641	10	NA	2	19	NA	IsolatedTranslocation	IsolatedTranslocation															Variation_4340			SEPARATE		DHO006DHO008HG19			1	0	-	-	-	-	-	-
DIFFSTRAND_160	DHO006DHO008HG19	3151494	3	+	74224350	74227168	2818	3	-	80986398	80989365	2967	12	6762197	2	57	NA	UnpairedInversion	UnpairedInversion																				DHO006DHO008HG19			1	0	-	-	-	-	-	-
DIFFCHROM_271	DHO006DHO008HG19	3798095	3	-	75758849	75760452	1603	5	+	79389920	79390099	179	3	NA	1	123	NA	IsolatedTranslocation	IsolatedTranslocation															Variation_8986			SEPARATE		DHO006DHO008HG19			1	0	-	-	-	-	-	-
DIFFSTRAND_161	DHO006DHO008HG19	3784201	3	-	80858427	80860788	2361	3	+	81053200	81055694	2494	9	194773	1	54	NA	UnpairedInversion	UnpairedInversion																				DHO006DHO008HG19			1	0	-	-	-	-	-	-
DIFFCHROM_272	DHO006DHO008HG19	3585950	3	-	82240515	82242714	2199	5	-	31014987	31017304	2317	5	NA	1	54	NA	IsolatedTranslocation	IsolatedTranslocation																				DHO006DHO008HG19			1	0	-	-	-	-	-	-
DIFFCHROM_273	DHO006DHO008HG19	3048211	3	+	85036641	85038551	1910	5	-	25183666	25184432	766	5	NA	3	75	NA	IsolatedTranslocation	IsolatedTranslocation															Variation_0695			SEPARATE		DHO006DHO008HG19			1	0	-	-	-	-	-	NM_001167674 [CADM2];NM_001167675 [CADM2]
DEL_898	DHO006DHO008HG19	3253631	3	+	109100534	109103035	2501	3	+	109105236	109107884	2648	14	2201	1	112	NA	Deletion	Deletion																				DHO006DHO008HG19			1	0	-	-	-	-	-	-
DEL_899	DHO006DHO008HG19	3254053	3	+	115934192	115934791	599	3	+	116478652	116481069	2417	6	543861	1	189	NA	Deletion	Deletion															Variation_3445	Variation_3445	30	COVER		DHO006DHO008HG19			1	1	NR_015391 [LOC285194]-	-	-	-	-	-
DEL_900	DHO006DHO008HG19	3254068	3	+	116323196	116325325	2129	3	+	116952874	116955476	2602	15	627549	1	115	NA	Deletion	Deletion																				DHO006DHO008HG19			1	1	NR_015391 [LOC285194]-	-	-	-	-	-
DEL_901	DHO006DHO008HG19	3254076	3	+	116573787	116575148	1361	3	+	116786790	116788569	1779	5	211642	1	51	NA	Deletion	Deletion																				DHO006DHO008HG19			1	0	-	-	-	-	-	-
DEL_902	DHO006DHO008HG19	3254087	3	+	116826935	116829412	2477	3	+	117104424	117104812	388	4	275012	1	86	NA	Deletion	Deletion																				DHO006DHO008HG19			1	0	-	-	-	-	-	-
DIFFSTRAND_164	DHO006DHO008HG19	3155604	3	+	172170362	172172386	2024	3	-	172173803	172173994	191	5	1608	2	32	NA	UnpairedInversion	UnpairedInversion																				DHO006DHO008HG19			1	0	-	-	-	-	-	-
DIFFSTRAND_165	DHO006DHO008HG19	3787928	3	-	172173775	172173951	176	3	+	172173956	172176636	2680	5	181	2	55	NA	UnpairedInversion	UnpairedInversion																				DHO006DHO008HG19			1	0	-	-	-	-	-	-
DIFFCHROM_275	DHO006DHO008HG19	4528694	4	+	49150509	49151789	1280	24	-	13649899	13650704	805	3	NA	1	101	NA	IsolatedTranslocation	IsolatedTranslocation															Variation_3493			SEPARATE		DHO006DHO008HG19			1	0	-	-	-	-	-	-
DEL_912	DHO006DHO008HG19	4092425	4	+	129746562	129748240	1678	4	+	129751748	129753883	2135	6	3508	1	53	NA	Deletion	Deletion																				DHO006DHO008HG19			1	0	-	NM_024900 [PHF17];NM_199320 [PHF17]	SI[1,1];SI[1,1]	-	-	-
DIFFCHROM_277	DHO006DHO008HG19	4899679	4	-	141391386	141391626	240	8	+	140375932	140378080	2148	3	NA	7	40	NA	IsolatedTranslocation	complex																				DHO006DHO008HG19			1	0	-	-	-	-	-	-
DIFFCHROM_276	DHO006DHO008HG19	4421480	4	+	141391448	141391681	233	8	+	140378579	140380206	1627	4	NA	7	113	NA	IsolatedTranslocation	complex																				DHO006DHO008HG19			1	0	-	-	-	-	-	-
DEL_913	DHO006DHO008HG19	4093820	4	+	176960825	176962978	2153	4	+	176969922	176972489	2567	10	6944	6	14	NA	Deletion	complex																				DHO006DHO008HG19			1	0	-	-	-	-	-	-
DIFFCHROM_279	DHO006DHO008HG19	4017391	4	+	176964582	176965209	627	14	-	103297329	103297833	504	3	NA	6	123	NA	IsolatedTranslocation	complex																Variation_0180		SEPARATE		DHO006DHO008HG19			1	0	-	-	-	-	-	-
DIFFCHROM_281	DHO006DHO008HG19	4588597	4	-	176966471	176967265	794	8	-	58296557	58299155	2598	5	NA	6	35	NA	IsolatedTranslocation	complex																Variation_3736		SEPARATE		DHO006DHO008HG19			1	0	-	-	-	-	-	-
DIFFCHROM_280	DHO006DHO008HG19	4425827	4	+	176967398	176967913	515	8	+	58298922	58301511	2589	11	NA	6	113	NA	IsolatedTranslocation	complex																Variation_3736		SEPARATE		DHO006DHO008HG19			1	0	-	-	-	-	-	-
DEL_914	DHO006DHO008HG19	5136001	5	+	8253306	8255695	2389	5	+	8260702	8263479	2777	6	5007	2	23	NA	Deletion	Deletion																				DHO006DHO008HG19			1	0	-	-	-	-	-	-
DIFFCHROM_246	DHO006DHO008HG19	5193470	5	+	11655535	11657613	2078	6	-	36562229	36563369	1140	9	NA	4	46	NA	IsolatedTranslocation	complex															Variation_10092			SEPARATE		DHO006DHO008HG19			1	0	-	-	-	-	-	-
DIFFCHROM_283	DHO006DHO008HG19	5658051	5	-	11662835	11665436	2601	6	+	39696694	39699157	2463	20	NA	1	88	NA	IsolatedTranslocation	IsolatedTranslocation															Variation_10092			SEPARATE		DHO006DHO008HG19			1	0	-	-	-	-	-	-
DIFFCHROM_284	DHO006DHO008HG19	5061691	5	+	13769529	13770745	1216	6	+	44252594	44256057	3463	11	NA	4	19	NA	IsolatedTranslocation	complex																				DHO006DHO008HG19			1	0	-	-	-	-	-	-
DIFFCHROM_285	DHO006DHO008HG19	5658366	5	-	13769586	13769834	248	6	+	55025667	55027723	2056	3	NA	4	21	NA	IsolatedTranslocation	complex																				DHO006DHO008HG19			1	0	-	-	-	-	-	-
DIFFCHROM_286	DHO006DHO008HG19	5713633	5	-	13771104	13774204	3100	13	-	60641738	60645007	3269	24	NA	4	96	NA	IsolatedTranslocation	complex																Variation_4806		SEPARATE		DHO006DHO008HG19			1	0	-	-	-	-	-	-
DIFFSTRAND_172	DHO006DHO008HG19	5212637	5	+	13780211	13783247	3036	5	-	14378034	14379952	1918	21	596705	3	346	EE	UnpairedInversion	UnpairedInversion																				DHO006DHO008HG19			1	0	-	-	-	-	-	-
DIFFCHROM_287	DHO006DHO008HG19	5658370	5	-	13783574	13786214	2640	6	+	44582918	44585618	2700	21	NA	3	50	NA	IsolatedTranslocation	IsolatedTranslocation																				DHO006DHO008HG19			1	0	-	-	-	-	-	-
DIFFCHROM_290	DHO006DHO008HG19	5193795	5	+	13865836	13868658	2822	6	-	38705868	38708508	2640	19	NA	20	119	NA	IsolatedTranslocation	complex																Variation_3608		SEPARATE		DHO006DHO008HG19			1	0	-	-	-	-	-	-
DIFFCHROM_293	DHO006DHO008HG19	5713645	5	-	13868791	13871547	2756	13	-	73580556	73582601	2045	15	NA	20	275	NA	IsolatedTranslocation	complex																				DHO006DHO008HG19			1	0	-	-	-	-	-	-
DIFFSTRAND_176	DHO006DHO008HG19	5212682	5	+	13947136	13950382	3246	5	-	14411095	14414555	3460	33	464173	1	125	NA	UnpairedInversion	UnpairedInversion																				DHO006DHO008HG19			1	0	-	-	-	-	-	-
DIFFCHROM_303	DHO006DHO008HG19	5827816	5	-	14331392	14334369	2977	6	-	57223420	57226458	3038	26	NA	1	114	NA	IsolatedTranslocation	IsolatedTranslocation																Variation_3615		SEPARATE		DHO006DHO008HG19			1	0	-	-	-	-	-	NM_007118 [TRIO]
DIFFCHROM_292	DHO006DHO008HG19	5300424	5	+	14341993	14345030	3037	13	-	73582964	73584288	1324	17	NA	20	98	NA	IsolatedTranslocation	complex																				DHO006DHO008HG19			1	0	-	-	-	-	-	NM_007118 [TRIO]
DIFFCHROM_295	DHO006DHO008HG19	5744944	5	-	14345200	14347020	1820	13	+	69927349	69929467	2118	25	NA	20	109	NA	IsolatedTranslocation	complex																				DHO006DHO008HG19			1	0	-	-	-	-	-	NM_007118 [TRIO]
DIFFCHROM_288	DHO006DHO008HG19	5658460	5	-	14380892	14384125	3233	6	+	47009209	47012089	2880	19	NA	3	94	NA	IsolatedTranslocation	IsolatedTranslocation																				DHO006DHO008HG19			1	0	-	-	-	-	-	NM_007118 [TRIO]
DIFFCHROM_304	DHO006DHO008HG19	5062002	5	+	15694161	15695770	1609	6	+	46049610	46050918	1308	5	NA	1	100	NA	IsolatedTranslocation	IsolatedTranslocation															Variation_2570	Variation_0078		SEPARATE		DHO006DHO008HG19			1	0	-	-	-	-	-	NM_012304 [FBXL7]
DIFFCHROM_305	DHO006DHO008HG19	5871264	5	-	15712752	15713885	1133	15	-	56611186	56613186	2000	5	NA	1	23	NA	IsolatedTranslocation	IsolatedTranslocation															Variation_2570			SEPARATE		DHO006DHO008HG19			1	0	-	-	-	-	-	NM_012304 [FBXL7]
DIFFCHROM_294	DHO006DHO008HG19	5713817	5	-	16241276	16244286	3010	13	-	69949012	69952116	3104	22	NA	20	30	NA	IsolatedTranslocation	complex																				DHO006DHO008HG19			1	0	-	-	-	-	-	-
DIFFCHROM_291	DHO006DHO008HG19	5194139	5	+	16244917	16247708	2791	6	-	40154007	40157091	3084	28	NA	20	108	NA	IsolatedTranslocation	complex																				DHO006DHO008HG19			1	0	-	-	-	-	-	-
DIFFCHROM_289	DHO006DHO008HG19	5062067	5	+	16341594	16343753	2159	6	+	44617750	44620241	2491	12	NA	20	148	NA	IsolatedTranslocation	complex																				DHO006DHO008HG19			1	0	-	-	-	-	-	-
DIFFCHROM_306	DHO006DHO008HG19	5828146	5	-	16801268	16803823	2555	6	-	45616249	45618076	1827	7	NA	1	124	NA	IsolatedTranslocation	IsolatedTranslocation																				DHO006DHO008HG19			1	0	-	-	-	-	-	-
DIFFSTRAND_177	DHO006DHO008HG19	5677627	5	-	17410223	17410398	175	5	+	33608505	33609937	1432	3	16198282	1	106	NA	UnpairedInversion	UnpairedInversion																				DHO006DHO008HG19			1	0	-	-	-	-	-	-
DEL_915	DHO006DHO008HG19	5137642	5	+	19471461	19473562	2101	5	+	24004426	24006619	2193	10	4530864	1	177	NA	Deletion	Deletion															Variation_3547	Variation_3547	12	COVER		DHO006DHO008HG19			1	6	NR_027026 [GUSBP1];NR_027027 [GUSBP1];NR_027028 [GUSBP1];NM_004061 [CDH12];NR_003921 [PMCHL1];NM_020227 [PRDM9]-	-	-	-	-	-
DIFFCHROM_264	DHO006DHO008HG19	5714189	5	-	20579924	20580885	961	13	-	103946155	103946773	618	9	NA	9	60	NA	IsolatedTranslocation	complex															Variation_0708			SEPARATE		DHO006DHO008HG19			1	0	-	-	-	-	-	-
DIFFSTRAND_157	DHO006DHO008HG19	5678204	5	-	20580533	20583821	3288	5	+	23582439	23582854	415	6	3001906	9	107	NA	UnpairedInversion	complex																				DHO006DHO008HG19			1	0	-	-	-	-	-	-
DIFFSTRAND_158	DHO006DHO008HG19	5678205	5	-	20581847	20584779	2932	5	+	21256221	21258816	2595	16	674374	9	103	NA	UnpairedInversion	complex																				DHO006DHO008HG19			1	0	-	-	-	-	-	-
DEL_893	DHO006DHO008HG19	5137825	5	+	20601496	20601746	250	5	+	23584804	23584962	158	3	2983058	9	127	NA	Deletion	complex															Variation_0708	Variation_0708	22	PARTIAL		DHO006DHO008HG19			1	6	NR_027026 [GUSBP1];NR_027027 [GUSBP1];NR_027028 [GUSBP1];NM_004061 [CDH12];NR_003921 [PMCHL1];NM_020227 [PRDM9]-	-	-	-	-	-
DIFFCHROM_307	DHO006DHO008HG19	5062971	5	+	22769112	22769440	328	6	+	40574136	40574339	203	3	NA	1	68	NA	IsolatedTranslocation	IsolatedTranslocation																				DHO006DHO008HG19			1	0	-	-	-	-	-	-
DIFFCHROM_308	DHO006DHO008HG19	5714353	5	-	23595677	23597376	1699	13	-	103959676	103961612	1936	6	NA	2	73	NA	IsolatedTranslocation	IsolatedTranslocation																				DHO006DHO008HG19			1	0	-	-	-	-	-	-
DEL_916	DHO006DHO008HG19	5138229	5	+	23962465	23965419	2954	5	+	37092731	37093922	1191	5	13127312	1	171	NA	Deletion	Deletion															Variation_3552	Variation_3552	3	COVER		DHO006DHO008HG19			1	67	NM_001190450 [CDH10];NM_006727 [CDH10];NM_016279 [CDH9];NR_033961 [LOC729862];NM_004932 [CDH6];NM_001100412 [RNASEN];NM_013235 [RNASEN];NM_018356 [C5orf22];NM_178140 [PDZD2];NR_036241 [MIR4279];NM_022130 [GOLPH3];NM_001040446 [MTMR12];NM_016107 [ZFR];NM_006713 [SUB1];NM_000908 [NPR3];NM_024563 [C5orf23];NR_033832 [LOC340113];NM_152295 [TARS];NM_030955 [ADAMTS12];NM_016568 [RXFP3];NM_016180 [SLC45…	-	-	-	-	-
DIFFSTRAND_163	DHO006DHO008HG19	5678656	5	-	25186535	25188542	2007	5	+	44493676	44494784	1108	6	19307141	3	87	NA	UnpairedInversion	UnpairedInversion																				DHO006DHO008HG19			1	0	-	-	-	-	-	-
DIFFSTRAND_162	DHO006DHO008HG19	5214161	5	+	25188664	25189502	838	5	-	44401726	44402789	1063	3	19213287	3	150	NA	UnpairedInversion	UnpairedInversion																				DHO006DHO008HG19			1	0	-	-	-	-	-	-
DIFFCHROM_310	DHO006DHO008HG19	5301219	5	+	25390304	25391375	1071	13	-	73466851	73468819	1968	11	NA	1	54	NA	IsolatedTranslocation	IsolatedTranslocation																				DHO006DHO008HG19			1	0	-	-	-	-	-	-
DEL_917	DHO006DHO008HG19	5138902	5	+	29567796	29568719	923	5	+	36289348	36290103	755	5	6720629	1	93	NA	Deletion	Deletion															Variation_3552	Variation_3552	7	COVER		DHO006DHO008HG19			1	56	NM_004932 [CDH6];NM_001100412 [RNASEN];NM_013235 [RNASEN];NM_018356 [C5orf22];NM_178140 [PDZD2];NR_036241 [MIR4279];NM_022130 [GOLPH3];NM_001040446 [MTMR12];NM_016107 [ZFR];NM_006713 [SUB1];NM_000908 [NPR3];NM_024563 [C5orf23];NR_033832 [LOC340113];NM_152295 [TARS];NM_030955 [ADAMTS12];NM_016568 [RXFP3];NM_016180 [SLC45A2];NM_001012509 [SLC45A2];NM_001167595 [AMACR];NM_014324 [AMACR];NM_203382 [A…	-	-	-	-	-
DEL_918	DHO006DHO008HG19	5139560	5	+	36260985	36261970	985	5	+	43894563	43896783	2220	7	7632593	1	15	NA	Deletion	Deletion															Variation_4439	Variation_4439	2	COVER		DHO006DHO008HG19			1	64	NM_001166696 [SLC1A3];NM_004172 [SLC1A3];NM_001166695 [SLC1A3];NM_015384 [NIPBL];NM_133433 [NIPBL];NM_023073 [C5orf42];NM_004298 [NUP155];NM_153485 [NUP155];NM_018034 [WDR70];NM_000514 [GDNF];NM_001190468 [GDNF];NM_001190469 [GDNF];NM_199231 [GDNF];NM_152403 [EGFLAM];NM_182798 [EGFLAM];NM_182799 [EGFLAM];NM_182801 [EGFLAM];NM_001127671 [LIFR];NM_002310 [LIFR];NM_001168355 [OSMR];NM_003999 [OSMR];…	-	-	-	-	-
DIFFSTRAND_178	DHO006DHO008HG19	5215365	5	+	36525236	36527978	2742	5	-	43992011	43993230	1219	8	7465252	1	130	NA	UnpairedInversion	UnpairedInversion																				DHO006DHO008HG19			1	0	-	-	-	-	-	-
DIFFCHROM_311	DHO006DHO008HG19	5302199	5	+	40301991	40304843	2852	13	-	107400562	107403010	2448	21	NA	1	22	NA	IsolatedTranslocation	IsolatedTranslocation																				DHO006DHO008HG19			1	0	-	-	-	-	-	-
DIFFCHROM_312	DHO006DHO008HG19	5302485	5	+	44429497	44431646	2149	13	-	100744147	100745982	1835	14	NA	1	17	NA	IsolatedTranslocation	IsolatedTranslocation																				DHO006DHO008HG19			1	0	-	-	-	-	-	-
DIFFCHROM_309	DHO006DHO008HG19	5747067	5	-	44982073	44982768	695	13	+	103956329	103958760	2431	10	NA	2	34	NA	IsolatedTranslocation	IsolatedTranslocation																				DHO006DHO008HG19			1	0	-	-	-	-	-	-
DIFFCHROM_313	DHO006DHO008HG19	5747069	5	-	45063078	45064097	1019	13	+	106609630	106612391	2761	9	NA	1	123	NA	IsolatedTranslocation	IsolatedTranslocation																				DHO006DHO008HG19			1	0	-	-	-	-	-	-
DIFFSTRAND_179	DHO006DHO008HG19	5681432	5	-	53789442	53789663	221	5	+	172055577	172057512	1935	3	118266135	1	106	NA	UnpairedInversion	UnpairedInversion																				DHO006DHO008HG19			1	0	-	-	-	-	-	-
DEL_920	DHO006DHO008HG19	5143004	5	+	82153524	82156214	2690	5	+	82170889	82173811	2922	17	14675	1	20	NA	Deletion	Deletion																				DHO006DHO008HG19			1	0	-	-	-	-	-	-
DIFFCHROM_254	DHO006DHO008HG19	5161279	5	+	91469498	91470367	869	15	+	68544672	68547346	2674	5	NA	3	208	NA	IsolatedTranslocation	IsolatedTranslocation																Variation_3965		SEPARATE		DHO006DHO008HG19			1	0	-	-	-	-	-	-
DEL_921	DHO006DHO008HG19	5144349	5	+	106322165	106324711	2546	5	+	106327217	106329430	2213	13	2506	1	14	NA	Deletion	Deletion																				DHO006DHO008HG19	DHO005HG19	DHO007DHO009HG19	3	0	-	-	-	-	-	-
DEL_299	DHO006DHO008HG19	5145517	5	+	137020215	137021732	1517	5	+	137024713	137026235	1522	8	2981	1	90	NA	Deletion	Deletion															Variation_6446	Variation_6446	44	COVER	DHO004HG19	DHO006DHO008HG19	DHO005HG19		3	0	-	-	-	NM_017415 [KLHL3]	SI[5,5]	-
DIFFCHROM_247	DHO006DHO008HG19	5280569	5	+	137518248	137520720	2472	17	+	7586979	7589573	2594	7	NA	4	170	NA	IsolatedTranslocation	complex																				DHO006DHO008HG19			1	0	-	-	-	-	-	NM_005733 [KIF20A]
DIFFCHROM_248	DHO006DHO008HG19	6252215	6	-	36560132	36561913	1781	17	+	7588238	7590051	1813	5	NA	4	182	NA	IsolatedTranslocation	complex																				DHO006DHO008HG19			1	0	-	-	-	-	-	-
DIFFCHROM_318	DHO006DHO008HG19	6509549	6	-	36980793	36982474	1681	13	-	96873085	96876267	3182	13	NA	1	112	NA	IsolatedTranslocation	IsolatedTranslocation																				DHO006DHO008HG19			1	0	-	-	-	-	-	NM_173558 [FGD2]
DIFFCHROM_319	DHO006DHO008HG19	6425895	6	-	37105168	37107308	2140	10	+	43723185	43725716	2531	7	NA	1	117	NA	IsolatedTranslocation	IsolatedTranslocation																				DHO006DHO008HG19			1	0	-	-	-	-	-	-
DIFFCHROM_320	DHO006DHO008HG19	6026813	6	+	37245728	37247572	1844	13	-	76322177	76322347	170	4	NA	4	176	NA	IsolatedTranslocation	complex																Variation_3914		SEPARATE		DHO006DHO008HG19			1	0	-	-	-	-	-	NM_017772 [TBC1D22B]
DIFFCHROM_321	DHO006DHO008HG19	6026814	6	+	37246619	37248044	1425	13	-	76358388	76359980	1592	6	NA	4	170	NA	IsolatedTranslocation	complex																Variation_3914		SEPARATE		DHO006DHO008HG19			1	0	-	-	-	-	-	NM_017772 [TBC1D22B]
DIFFSTRAND_181	DHO006DHO008HG19	5953246	6	+	37838771	37841095	2324	6	-	44707504	44709885	2381	15	6868790	2	164	NA	UnpairedInversion	UnpairedInversion																				DHO006DHO008HG19			1	0	-	-	-	-	-	NM_021943 [ZFAND3]
DIFFSTRAND_173	DHO006DHO008HG19	6287745	6	-	38648324	38650881	2557	6	+	44629159	44631334	2175	19	5980835	20	104	NA	UnpairedInversion	complex																				DHO006DHO008HG19			1	0	-	-	-	-	-	-
DIFFCHROM_297	DHO006DHO008HG19	6072710	6	+	40216077	40218051	1974	13	+	56210439	56213296	2857	16	NA	20	33	NA	IsolatedTranslocation	complex																				DHO006DHO008HG19			1	0	-	-	-	-	-	-
DIFFCHROM_301	DHO006DHO008HG19	6332784	6	-	40393192	40396416	3224	13	+	60594184	60595839	1655	11	NA	20	122	NA	IsolatedTranslocation	complex																				DHO006DHO008HG19			1	0	-	-	-	-	-	-
DIFFCHROM_325	DHO006DHO008HG19	6510256	6	-	44209602	44211974	2372	13	-	59990265	59993033	2768	15	NA	4	178	NA	Insertion;IsolatedTranslocation	complex							Insertion_30	L2RDiffChrDirTrans	chr13:59990265..59993033	chr6:44209602..55144928	chr13:59993458..59996407	425	10935326	6073885						DHO006DHO008HG19			1	0	-	-	-	-	-	-
DIFFCHROM_323	DHO006DHO008HG19	6073139	6	+	44214764	44217929	3165	13	+	69879530	69880779	1249	16	NA	4	60	NA	IsolatedTranslocation	complex																				DHO006DHO008HG19			1	0	-	-	-	-	-	NM_007355 [HSP90AB1]
DIFFSTRAND_171	DHO006DHO008HG19	6288500	6	-	44252803	44254294	1491	6	+	55024966	55026415	1449	7	10772163	4	148	NA	UnpairedInversion	complex																				DHO006DHO008HG19			1	0	-	-	-	-	-	-
DEL_933	DHO006DHO008HG19	6083681	6	+	44355102	44358091	2989	6	+	55145312	55147766	2454	8	10787221	4	138	NA	Deletion	complex															Variation_3611	Variation_3611	2	COVER		DHO006DHO008HG19			1	88	NM_181356 [SUPT3H];NM_003599 [SUPT3H];NR_030313 [MIR586];NM_001015051 [RUNX2];NM_001024630 [RUNX2];NM_004348 [RUNX2];NM_001114086 [CLIC5];NM_016929 [CLIC5];NM_014936 [ENPP4];NM_021572 [ENPP5];NM_005822 [RCAN2];NM_016593 [CYP39A1];NM_004277 [SLC25A27];NM_001010870 [TDRD6];NM_001168359 [TDRD6];NM_001168357 [PLA2G7];NM_005084 [PLA2G7];NM_001162435 [LOC100287718];NM_005588 [MEP1A];NM_001098518 [GPR11…	-	-	-	-	NM_001253 [CDC5L]
DIFFSTRAND_182	DHO006DHO008HG19	6288535	6	-	44484872	44487130	2258	6	+	46127942	46130180	2238	12	1643070	1	102	NA	UnpairedInversion	UnpairedInversion																				DHO006DHO008HG19			1	0	-	-	-	-	-	-
DIFFCHROM_298	DHO006DHO008HG19	6073206	6	+	44622951	44625510	2559	13	+	73575117	73577765	2648	9	NA	20	78	NA	Insertion;IsolatedTranslocation	complex							Insertion_23	R2LDiffChrDirTrans	chr6:44622951..44625510	chr13:73575117..86033044	chr6:44632463..44635003	6953	12457927	6510318						DHO006DHO008HG19			1	0	-	-	-	-	-	-
DIFFCHROM_299	DHO006DHO008HG19	6073208	6	+	44629180	44631867	2687	13	+	59919024	59920581	1557	11	NA	20	17	NA	Insertion;IsolatedTranslocation	complex							Insertion_24	R2LDiffChrDirTrans	chr6:44629180..44631867	chr13:59919024..86033044	chr6:44632463..44635003	596	26114020	6510318						DHO006DHO008HG19			1	0	-	-	-	-	-	-
DIFFCHROM_302	DHO006DHO008HG19	6510318	6	-	44632463	44635003	2540	13	-	86029875	86033044	3169	16	NA	20	66	NA	Insertion;IsolatedTranslocation	complex							Insertion_23;Insertion_24	R2LDiffChrDirTrans;R2LDiffChrDirTrans	chr6:44622951..44625510;chr6:44629180..44631867	chr13:73575117..86033044;chr13:59919024..86033044	chr6:44632463..44635003;chr6:44632463..44635003	6953;596	12457927;26114020	6073206;6073208						DHO006DHO008HG19			1	0	-	-	-	-	-	-
DIFFCHROM_327	DHO006DHO008HG19	6393463	6	-	44690521	44693125	2604	12	-	84679099	84680328	1229	10	NA	3	147	NA	IsolatedTranslocation	IsolatedTranslocation																				DHO006DHO008HG19			1	0	-	-	-	-	-	-
DIFFCHROM_326	DHO006DHO008HG19	6175734	6	+	44692961	44695945	2984	12	+	84726245	84727784	1539	10	NA	3	140	NA	IsolatedTranslocation	IsolatedTranslocation																				DHO006DHO008HG19			1	0	-	-	-	-	-	-
DIFFCHROM_322	DHO006DHO008HG19	6510336	6	-	44712449	44715058	2609	13	-	48187990	48190398	2408	12	NA	2	191	NA	IsolatedTranslocation	IsolatedTranslocation																				DHO006DHO008HG19			1	0	-	-	-	-	-	-
DIFFSTRAND_183	DHO006DHO008HG19	5954417	6	+	45981714	45984308	2594	6	-	47067978	47070805	2827	18	1086497	1	298	NA	UnpairedInversion	UnpairedInversion																				DHO006DHO008HG19			1	0	-	-	-	-	-	-
DIFFCHROM_329	DHO006DHO008HG19	6510784	6	-	51136354	51138708	2354	13	-	96860350	96861989	1639	15	NA	2	21	NA	IsolatedTranslocation	IsolatedTranslocation																				DHO006DHO008HG19			1	0	-	-	-	-	-	-
DIFFCHROM_328	DHO006DHO008HG19	6449177	6	-	51136870	51139001	2131	10	-	43701910	43702240	330	5	NA	2	23	NA	IsolatedTranslocation	IsolatedTranslocation																				DHO006DHO008HG19			1	0	-	-	-	-	-	-
DIFFCHROM_300	DHO006DHO008HG19	6073759	6	+	52006516	52009826	3310	13	+	73582802	73584253	1451	12	NA	20	99	NA	IsolatedTranslocation	complex																				DHO006DHO008HG19			1	0	-	-	-	-	-	-
DIFFCHROM_324	DHO006DHO008HG19	6073885	6	+	55141813	55144928	3115	13	+	59993458	59996407	2949	15	NA	4	153	NA	Insertion;IsolatedTranslocation	complex							Insertion_30	L2RDiffChrDirTrans	chr13:59990265..59993033	chr6:44209602..55144928	chr13:59993458..59996407	425	10935326	6510256						DHO006DHO008HG19			1	0	-	-	-	-	-	NM_001526 [HCRTR2]
DIFFCHROM_330	DHO006DHO008HG19	6333983	6	-	55195590	55198321	2731	13	+	100990032	100992704	2672	18	NA	1	101	NA	IsolatedTranslocation	IsolatedTranslocation																				DHO006DHO008HG19			1	0	-	-	-	-	-	NM_207410 [GFRAL]
DIFFCHROM_331	DHO006DHO008HG19	6002101	6	+	55208824	55211502	2678	10	-	49506561	49508868	2307	6	NA	2	37	NA	IsolatedTranslocation	IsolatedTranslocation																				DHO006DHO008HG19			1	0	-	-	-	-	-	NM_207410 [GFRAL]
DIFFCHROM_334	DHO006DHO008HG19	6510996	6	-	55217070	55219824	2754	13	-	69992482	69995690	3208	15	NA	2	1214	EE	Insertion;IsolatedTranslocation	Insertion							Insertion_31	L2RDiffChrDirTrans	chr13:69992482..69995690	chr6:55217070..55244383	chr13:69995856..69999346	166	27313	6073889						DHO006DHO008HG19			1	0	-	-	-	-	-	NM_207410 [GFRAL]
DIFFCHROM_333	DHO006DHO008HG19	6073889	6	+	55241763	55244383	2620	13	+	69995856	69999346	3490	26	NA	2	99	NA	Insertion;IsolatedTranslocation	Insertion							Insertion_31	L2RDiffChrDirTrans	chr13:69992482..69995690	chr6:55217070..55244383	chr13:69995856..69999346	166	27313	6510996						DHO006DHO008HG19			1	0	-	-	-	-	-	NM_207410 [GFRAL]
DIFFCHROM_296	DHO006DHO008HG19	6028359	6	+	57230930	57233292	2362	13	-	73573047	73574849	1802	13	NA	20	245	NA	IsolatedTranslocation	complex															Variation_3615			SEPARATE		DHO006DHO008HG19			1	0	-	-	-	-	-	NM_000947 [PRIM2]
DIFFCHROM_335	DHO006DHO008HG19	6349673	6	-	62387179	62389912	2733	17	-	1681147	1683270	2123	3	NA	1	25	NA	IsolatedTranslocation	IsolatedTranslocation																Variation_7142		SEPARATE		DHO006DHO008HG19			1	0	-	-	-	-	-	-
DEL_934	DHO006DHO008HG19	6085027	6	+	68100678	68100939	261	6	+	68112338	68112745	407	6	11399	1	14	NA	Deletion	Deletion																				DHO006DHO008HG19		DHO007DHO009HG19	2	0	-	-	-	-	-	-
DIFFCHROM_336	DHO006DHO008HG19	5964245	6	+	113722759	113723013	254	14	+	25435144	25435547	403	5	NA	2	78	NA	IsolatedTranslocation	IsolatedTranslocation																				DHO006DHO008HG19			1	0	-	-	-	-	-	-
DIFFCHROM_337	DHO006DHO008HG19	6441576	6	-	113722787	113723037	250	14	-	25432154	25434175	2021	8	NA	2	94	NA	IsolatedTranslocation	IsolatedTranslocation																				DHO006DHO008HG19			1	0	-	-	-	-	-	-
DIFFSTRAND_184	DHO006DHO008HG19	5957156	6	+	119537704	119540362	2658	6	-	119540881	119542231	1350	17	1869	2	86	NA	Inversion;UnpairedInversion	Inversion	chr6:119537704..119540362	chr6:119540435..119542231	chr6:119542382..119545222	2020	1796	6291607														DHO006DHO008HG19			1	0	-	-	-	-	-	-
DIFFSTRAND_185	DHO006DHO008HG19	6291607	6	-	119540435	119541491	1056	6	+	119542382	119545222	2840	17	1947	2	77	NA	Inversion;UnpairedInversion	Inversion	chr6:119537704..119540362	chr6:119540435..119542231	chr6:119542382..119545222	2020	1796	5957156														DHO006DHO008HG19			1	0	-	-	-	-	-	-
DIFFCHROM_188	DHO006DHO008HG19	5945952	6	+	119558577	119558702	125	23	-	136520398	136520571	173	7	NA	68	130	NA	IsolatedTranslocation	complex																				DHO006DHO008HG19	DHO005HG19		2	0	-	-	-	-	-	-
DEL_936	DHO006DHO008HG19	6087313	6	+	154959409	154961998	2589	6	+	154964604	154966864	2260	6	2606	1	70	NA	Deletion	Deletion																				DHO006DHO008HG19			1	0	-	-	-	-	-	-
DIFFCHROM_339	DHO006DHO008HG19	6951556	7	-	66045814	66048648	2834	8	+	105814055	105816329	2274	3	NA	1	85	NA	IsolatedTranslocation	IsolatedTranslocation																				DHO006DHO008HG19			1	0	-	-	-	-	-	-
DIFFCHROM_341	DHO006DHO008HG19	6951707	7	-	67633438	67635070	1632	8	+	111652122	111653761	1639	5	NA	2	75	NA	IsolatedTranslocation	IsolatedTranslocation																Variation_4608		SEPARATE		DHO006DHO008HG19			1	0	-	-	-	-	-	-
DIFFSTRAND_187	DHO006DHO008HG19	6926725	7	-	68768103	68770256	2153	7	+	79184037	79185063	1026	3	10415934	1	127	NA	UnpairedInversion	UnpairedInversion																				DHO006DHO008HG19			1	0	-	-	-	-	-	-
DIFFCHROM_342	DHO006DHO008HG19	6951933	7	-	69704227	69705227	1000	8	+	114801012	114803730	2718	6	NA	4	75	NA	IsolatedTranslocation	complex																Variation_9607		SEPARATE		DHO006DHO008HG19			1	0	-	-	-	-	-	NM_001127231 [AUTS2];NM_001127232 [AUTS2];NM_015570 [AUTS2]
DEL_939	DHO006DHO008HG19	6627161	7	+	69706614	69708839	2225	7	+	79219211	79220897	1686	4	9510372	4	93	NA	Deletion	complex															Variation_3686	Variation_3686	30	COVER		DHO006DHO008HG19			1	136	NM_022479 [WBSCR17];NM_001017440 [CALN1];NM_031468 [CALN1];NM_001145441 [TYW1B];NM_001145440 [TYW1B];NR_001588 [SBDSP1];NR_024109 [SBDSP1];NR_024110 [SBDSP1];NR_024111 [SBDSP1];NR_003666 [SPDYE7P];NM_172020 [POM121];NR_033323 [NSUN5P2];NR_003602 [LOC541473];NM_001013739 [STAG3L3];NR_003614 [PMS2L2];NR_003664 [SPDYE8P];NR_003580 [LOC100093631];NR_002206 [GTF2IP1];NR_003186 [NCF1B];NR_002164 [GTF2I…	-	-	-	-	NM_001127231 [AUTS2];NM_001127232 [AUTS2];NM_015570 [AUTS2]
DIFFSTRAND_142	DHO006DHO008HG19	6926802	7	-	69753732	69755563	1831	7	+	79497877	79499823	1946	3	9744145	3	104	NA	UnpairedInversion	UnpairedInversion																				DHO006DHO008HG19			1	0	-	-	-	-	-	NM_001127231 [AUTS2];NM_001127232 [AUTS2];NM_015570 [AUTS2]
DIFFCHROM_343	DHO006DHO008HG19	6973789	7	-	73423959	73425215	1256	17	-	6821261	6823065	1804	3	NA	3	124	NA	IsolatedTranslocation	IsolatedTranslocation																				DHO006DHO008HG19			1	0	-	-	-	-	-	-
DIFFCHROM_346	DHO006DHO008HG19	6606340	7	+	79163174	79163758	584	8	-	113033207	113034066	859	3	NA	5	151	NA	IsolatedTranslocation	complex																				DHO006DHO008HG19			1	0	-	-	-	-	-	-
DIFFCHROM_347	DHO006DHO008HG19	6606341	7	+	79166794	79168551	1757	8	-	109849765	109851192	1427	4	NA	5	106	NA	IsolatedTranslocation	complex																				DHO006DHO008HG19			1	0	-	-	-	-	-	-
DIFFCHROM_348	DHO006DHO008HG19	6606345	7	+	79177975	79179948	1973	8	-	114816228	114818330	2102	9	NA	1	62	NA	IsolatedTranslocation	IsolatedTranslocation																Variation_9607		SEPARATE		DHO006DHO008HG19			1	0	-	-	-	-	-	-
DIFFSTRAND_191	DHO006DHO008HG19	6596868	7	+	79199852	79201012	1160	7	-	79403160	79406259	3099	5	205247	1	125	NA	UnpairedInversion	UnpairedInversion																				DHO006DHO008HG19			1	0	-	-	-	-	-	-
DIFFCHROM_349	DHO006DHO008HG19	6936459	7	-	79469671	79470617	946	8	-	113025065	113026114	1049	6	NA	1	67	NA	IsolatedTranslocation	IsolatedTranslocation																				DHO006DHO008HG19			1	0	-	-	-	-	-	-
DIFFCHROM_340	DHO006DHO008HG19	6936461	7	-	79487048	79487527	479	8	-	111649428	111649910	482	3	NA	2	90	NA	IsolatedTranslocation	IsolatedTranslocation																Variation_4608		SEPARATE		DHO006DHO008HG19			1	0	-	-	-	-	-	-
DEL_942	DHO006DHO008HG19	6628388	7	+	89519079	89519858	779	7	+	89532393	89533407	1014	4	12535	1	169	NA	Deletion	Deletion															Variation_4546	Variation_4546	6	WITHIN		DHO006DHO008HG19			1	0	-	-	-	-	-	-
DIFFSTRAND_192	DHO006DHO008HG19	6598310	7	+	105158078	105158299	221	7	-	105161653	105161787	134	3	3488	1	171	NA	UnpairedInversion	UnpairedInversion																				DHO006DHO008HG19			1	0	-	-	-	-	-	-
DIFFSTRAND_193	DHO006DHO008HG19	6929235	7	-	117859164	117860945	1781	7	+	117862267	117863408	1141	3	3103	1	20	NA	UnpairedInversion	UnpairedInversion																				DHO006DHO008HG19			1	0	-	-	-	-	-	-
DIFFCHROM_350	DHO006DHO008HG19	7033335	7	-	125264932	125265709	777	12	-	74014352	74014472	120	3	NA	1	201	NA	IsolatedTranslocation	IsolatedTranslocation																				DHO006DHO008HG19			1	0	-	-	-	-	-	-
DIFFCHROM_351	DHO006DHO008HG19	6613008	7	+	128804015	128805780	1765	8	-	106717330	106718153	823	5	NA	1	116	NA	IsolatedTranslocation	IsolatedTranslocation																				DHO006DHO008HG19			1	0	-	-	-	-	-	NM_178562 [TSPAN33]
DIFFCHROM_141	DHO006DHO008HG19	7480698	8	-	15290370	15290731	361	13	+	74313903	74314003	100	4	NA	1	92	NA	IsolatedTranslocation	IsolatedTranslocation															Variation_10244			SEPARATE	DHO004HG19	DHO006DHO008HG19			2	0	-	-	-	-	-	-
DIFFCHROM_354	DHO006DHO008HG19	7366429	8	+	38380630	38380903	273	20	+	46186246	46188208	1962	4	NA	1	165	NA	IsolatedTranslocation	IsolatedTranslocation															Variation_4589	Variation_7309		SEPARATE		DHO006DHO008HG19			1	0	-	-	-	-	-	-
DIFFSTRAND_195	DHO006DHO008HG19	7526492	8	-	38405324	38407283	1959	8	+	135761422	135763198	1776	5	97356098	2	166	NA	UnpairedInversion	UnpairedInversion																				DHO006DHO008HG19			1	0	-	-	-	-	-	-
DEL_953	DHO006DHO008HG19	7342221	8	+	39968690	39969418	728	8	+	41912734	41915469	2735	4	1943316	1	102	NA	Deletion	Deletion															Variation_7687	Variation_7687	5	COVER		DHO006DHO008HG19			1	22	NM_020130 [C8orf4];NM_001135731 [ZMAT4];NM_024645 [ZMAT4];NM_003012 [SFRP1];NM_001174124 [GOLGA7];NM_016099 [GOLGA7];NM_001002296 [GOLGA7];NM_032336 [GINS4];NM_178819 [AGPAT6];NM_152568 [NKX6-3];NM_000037 [ANK1];NM_001142445 [ANK1];NM_001142446 [ANK1];NM_020475 [ANK1];NM_020476 [ANK1];NM_020477 [ANK1];NM_020478 [ANK1];NM_020480 [ANK1];NR_030161 [MIR486];NM_001099412 [MYST3];NM_001099413 [MYST3];N…	-	-	-	-	-
DIFFSTRAND_141	DHO006DHO008HG19	7275807	8	+	43107602	43108021	419	8	-	115385811	115386177	366	3	72278156	2	58	NA	UnpairedInversion	UnpairedInversion																				DHO006DHO008HG19			1	0	-	-	-	-	-	-
DIFFCHROM_355	DHO006DHO008HG19	7534853	8	-	49182605	49183518	913	14	+	30850580	30851654	1074	3	NA	1	37	NA	IsolatedTranslocation	IsolatedTranslocation															Variation_4591	Variation_7031		SEPARATE		DHO006DHO008HG19			1	0	-	-	-	-	-	-
DEL_955	DHO006DHO008HG19	7342904	8	+	50016253	50016855	602	8	+	55625187	55627367	2180	4	5608332	1	73	NA	Deletion	Deletion															Variation_3733	Variation_3733	5	COVER		DHO006DHO008HG19			1	20	NM_018967 [SNTG1];NM_144651 [PXDNL];NM_052937 [PCMTD1];NM_014682 [ST18];NM_207413 [FAM150A];NM_001083617 [RB1CC1];NM_014781 [RB1CC1];NM_005285 [NPBWR1];NM_000912 [OPRK1];NM_015941 [ATP6V1H];NM_213619 [ATP6V1H];NM_213620 [ATP6V1H];NM_170587 [RGS20];NM_003702 [RGS20];NM_006756 [TCEA1];NM_201437 [TCEA1];NM_006330 [LYPLA1];NM_014175 [MRPL15];NM_022454 [SOX17];NM_006269 [RP1]-	-	-	-	-	-
DIFFSTRAND_196	DHO006DHO008HG19	7527486	8	-	51927956	51928632	676	8	+	51930542	51931397	855	4	2586	2	14	NA	UnpairedInversion	UnpairedInversion																				DHO006DHO008HG19			1	0	-	-	-	-	-	-
DIFFCHROM_356	DHO006DHO008HG19	7331440	8	+	51928123	51930033	1910	14	-	30501396	30503997	2601	5	NA	2	66	NA	IsolatedTranslocation	IsolatedTranslocation																				DHO006DHO008HG19			1	0	-	-	-	-	-	-
DEL_956	DHO006DHO008HG19	7343222	8	+	53032978	53033653	675	8	+	142892845	142895355	2510	4	89859192	3	104	NA	Deletion	Deletion															Variation_5257	Variation_5257	1	COVER		DHO006DHO008HG19			1	562	NM_207413 [FAM150A];NM_001083617 [RB1CC1];NM_014781 [RB1CC1];NM_005285 [NPBWR1];NM_000912 [OPRK1];NM_015941 [ATP6V1H];NM_213619 [ATP6V1H];NM_213620 [ATP6V1H];NM_170587 [RGS20];NM_003702 [RGS20];NM_006756 [TCEA1];NM_201437 [TCEA1];NM_006330 [LYPLA1];NM_014175 [MRPL15];NM_022454 [SOX17];NM_006269 [RP1];NM_052898 [XKR4];NR_027765 [SBF1P1];NM_152417 [TMEM68];NM_024831 [TGS1];NM_001111097 [LYN];NM_002…	-	-	-	-	-
DEL_957	DHO006DHO008HG19	7343223	8	+	53033872	53034241	369	8	+	140671651	140674013	2362	5	87637410	3	60	NA	Deletion	Deletion															Variation_5257	Variation_5257	1	COVER		DHO006DHO008HG19			1	546	NM_207413 [FAM150A];NM_001083617 [RB1CC1];NM_014781 [RB1CC1];NM_005285 [NPBWR1];NM_000912 [OPRK1];NM_015941 [ATP6V1H];NM_213619 [ATP6V1H];NM_213620 [ATP6V1H];NM_170587 [RGS20];NM_003702 [RGS20];NM_006756 [TCEA1];NM_201437 [TCEA1];NM_006330 [LYPLA1];NM_014175 [MRPL15];NM_022454 [SOX17];NM_006269 [RP1];NM_052898 [XKR4];NR_027765 [SBF1P1];NM_152417 [TMEM68];NM_024831 [TGS1];NM_001111097 [LYN];NM_002…	-	-	-	-	-
DIFFSTRAND_197	DHO006DHO008HG19	7527703	8	-	53883689	53884557	868	8	+	140700495	140701032	537	3	86816806	2	62	NA	UnpairedInversion	UnpairedInversion																				DHO006DHO008HG19			1	0	-	-	-	-	-	-
DIFFCHROM_357	DHO006DHO008HG19	7697683	8	-	53884133	53885873	1740	20	+	62252555	62253714	1159	5	NA	2	90	NA	IsolatedTranslocation	IsolatedTranslocation															Variation_3733	Variation_30135		SEPARATE		DHO006DHO008HG19			1	0	-	-	-	-	-	-
DEL_958	DHO006DHO008HG19	7343315	8	+	53907479	53909897	2418	8	+	53912346	53914878	2532	9	2449	1	13	NA	Deletion	Deletion																				DHO006DHO008HG19			1	0	-	-	-	-	-	-
DIFFCHROM_358	DHO006DHO008HG19	7697730	8	-	54704774	54706863	2089	20	+	39531217	39533411	2194	16	NA	1	125	NA	IsolatedTranslocation	IsolatedTranslocation															Variation_3734			SEPARATE		DHO006DHO008HG19			1	0	-	-	-	-	-	-
DIFFCHROM_282	DHO006DHO008HG19	7394212	8	+	58298163	58302810	4647	14	+	88381039	88383857	2818	8	NA	6	39	NA	IsolatedTranslocation	complex															Variation_3736			SEPARATE		DHO006DHO008HG19			1	0	-	-	-	-	-	-
DEL_959	DHO006DHO008HG19	7343934	8	+	61855811	61857855	2044	8	+	61870083	61872096	2013	10	12228	1	327	EE	Deletion	Deletion															Variation_23288	Variation_23288	42	COVER		DHO006DHO008HG19			1	0	-	-	-	-	-	-
DIFFSTRAND_198	DHO006DHO008HG19	7528950	8	-	72006742	72009594	2852	8	+	73021858	73023076	1218	10	1015116	2	95	NA	UnpairedInversion	UnpairedInversion																				DHO006DHO008HG19			1	0	-	-	-	-	-	-
DIFFSTRAND_200	DHO006DHO008HG19	7277838	8	+	72022989	72024850	1861	8	-	72117946	72120095	2149	7	95245	1	80	NA	UnpairedInversion	UnpairedInversion																				DHO006DHO008HG19			1	0	-	-	-	-	-	-
DIFFCHROM_359	DHO006DHO008HG19	7536251	8	-	72100837	72103960	3123	14	+	33142863	33143951	1088	11	NA	1	115	NA	IsolatedTranslocation	IsolatedTranslocation																				DHO006DHO008HG19			1	0	-	-	-	-	-	-
DIFFSTRAND_199	DHO006DHO008HG19	7529017	8	-	73023661	73023850	189	8	+	73024609	73026925	2316	8	948	2	79	NA	UnpairedInversion	UnpairedInversion																				DHO006DHO008HG19	DHO005HG19		2	0	-	-	-	-	-	-
DIFFCHROM_360	DHO006DHO008HG19	7332763	8	+	74490256	74490972	716	14	-	40388223	40388719	496	4	NA	1	111	NA	IsolatedTranslocation	IsolatedTranslocation																Variation_9240		SEPARATE		DHO006DHO008HG19			1	0	-	-	-	-	-	-
DIFFCHROM_361	DHO006DHO008HG19	7631251	8	-	78311578	78313675	2097	12	-	29197519	29197722	203	3	NA	1	93	NA	IsolatedTranslocation	IsolatedTranslocation																Variation_3882		SEPARATE		DHO006DHO008HG19			1	0	-	-	-	-	-	-
DEL_960	DHO006DHO008HG19	7345026	8	+	78377111	78378356	1245	8	+	78385276	78387195	1919	5	6920	1	46	NA	Deletion	Deletion																				DHO006DHO008HG19			1	0	-	-	-	-	-	-
DIFFSTRAND_201	DHO006DHO008HG19	7529820	8	-	84366187	84368100	1913	8	+	85996265	85999072	2807	8	1630078	1	98	NA	UnpairedInversion	UnpairedInversion																				DHO006DHO008HG19			1	0	-	-	-	-	-	-
DEL_961	DHO006DHO008HG19	7346552	8	+	97517440	97520019	2579	8	+	97521961	97524882	2921	6	1942	1	18	NA	Deletion	Deletion																				DHO006DHO008HG19	DHO005HG19		2	0	-	NM_002998 [SDC2]	SI[1,1]	-	-	-
DIFFCHROM_363	DHO006DHO008HG19	7204123	8	+	98785137	98785382	245	17	-	76168922	76170359	1437	5	NA	1	201	NA	IsolatedTranslocation	IsolatedTranslocation																Variation_30027		SEPARATE		DHO006DHO008HG19			1	0	-	-	-	-	-	-
DIFFCHROM_364	DHO006DHO008HG19	7548329	8	-	99650812	99651146	334	14	-	21504046	21504311	265	4	NA	1	67	NA	IsolatedTranslocation	IsolatedTranslocation																				DHO006DHO008HG19			1	0	-	-	-	-	-	-
DIFFSTRAND_167	DHO006DHO008HG19	7280390	8	+	104636624	104639663	3039	8	-	140387172	140389929	2757	14	35750266	7	88	NA	UnpairedInversion	complex																				DHO006DHO008HG19			1	0	-	-	-	-	-	NM_001100117 [RIMS2]
DEL_962	DHO006DHO008HG19	7347233	8	+	107168126	107170642	2516	8	+	109842181	109843217	1036	4	2671539	1	19	NA	Deletion	Deletion																				DHO006DHO008HG19			1	8	NM_018002 [OXR1];NM_181354 [OXR1];NM_139166 [ABRA];NM_001146 [ANGPT1];NM_178565 [RSPO2];NM_001568 [EIF3E];NM_014673 [TTC35];NM_153015 [TMEM74]-	-	-	-	-	-
DIFFCHROM_344	DHO006DHO008HG19	7204956	8	+	107348463	107350439	1976	17	-	6799172	6800153	981	8	NA	3	139	NA	IsolatedTranslocation	IsolatedTranslocation																				DHO006DHO008HG19			1	0	-	-	-	-	-	NM_018002 [OXR1]
DIFFCHROM_345	DHO006DHO008HG19	7570543	8	-	107352660	107353207	547	17	+	6820809	6822773	1964	4	NA	3	145	NA	IsolatedTranslocation	IsolatedTranslocation																				DHO006DHO008HG19			1	0	-	-	-	-	-	NM_018002 [OXR1]
DIFFCHROM_365	DHO006DHO008HG19	7205104	8	+	109828827	109831088	2261	17	-	6828636	6828860	224	4	NA	1	172	NA	IsolatedTranslocation	IsolatedTranslocation																				DHO006DHO008HG19			1	0	-	-	-	-	-	-
DIFFCHROM_366	DHO006DHO008HG19	7539560	8	-	109951554	109954541	2987	14	+	22840449	22843252	2803	12	NA	1	1053	EE	IsolatedTranslocation	IsolatedTranslocation																Variation_23302		SEPARATE		DHO006DHO008HG19			1	0	-	-	-	-	-	-
DIFFSTRAND_188	DHO006DHO008HG19	7280650	8	+	111633325	111635028	1703	8	-	114795895	114797248	1353	4	3162220	4	21	NA	UnpairedInversion	complex																				DHO006DHO008HG19			1	0	-	-	-	-	-	-
DIFFCHROM_367	DHO006DHO008HG19	7558142	8	-	111711825	111714137	2312	17	-	6864436	6865094	658	3	NA	1	171	NA	IsolatedTranslocation	IsolatedTranslocation															Variation_4608			SEPARATE		DHO006DHO008HG19			1	0	-	-	-	-	-	-
DIFFCHROM_368	DHO006DHO008HG19	7398636	8	+	115158915	115160387	1472	14	+	21695072	21696229	1157	6	NA	1	130	NA	IsolatedTranslocation	IsolatedTranslocation															Variation_9607			SEPARATE		DHO006DHO008HG19			1	0	-	-	-	-	-	-
DIFFCHROM_369	DHO006DHO008HG19	7549762	8	-	115331321	115333660	2339	14	-	21795565	21795958	393	3	NA	1	169	NA	IsolatedTranslocation	IsolatedTranslocation															Variation_9607			SEPARATE		DHO006DHO008HG19			1	0	-	-	-	-	-	-
DIFFCHROM_370	DHO006DHO008HG19	7398650	8	+	115414746	115415075	329	14	+	21089082	21090886	1804	3	NA	1	100	NA	IsolatedTranslocation	IsolatedTranslocation															Variation_9607			SEPARATE		DHO006DHO008HG19			1	0	-	-	-	-	-	-
DIFFCHROM_371	DHO006DHO008HG19	7540299	8	-	119805515	119808295	2780	14	+	24371111	24372912	1801	5	NA	1	69	NA	IsolatedTranslocation	IsolatedTranslocation																				DHO006DHO008HG19			1	0	-	-	-	-	-	-
DIFFSTRAND_202	DHO006DHO008HG19	7280955	8	+	122075868	122076473	605	8	-	122088612	122089474	862	5	13001	2	22	NA	UnpairedInversion	UnpairedInversion																				DHO006DHO008HG19			1	0	-	-	-	-	-	-
DIFFCHROM_372	DHO006DHO008HG19	7239423	8	+	122083738	122085010	1272	12	-	29171624	29173745	2121	4	NA	2	88	NA	IsolatedTranslocation	IsolatedTranslocation																Variation_3882		SEPARATE		DHO006DHO008HG19			1	0	-	-	-	-	-	-
DIFFSTRAND_203	DHO006DHO008HG19	7281164	8	+	131557908	131560339	2431	8	-	131573055	131575679	2624	10	15340	2	95	NA	UnpairedInversion	UnpairedInversion																				DHO006DHO008HG19			1	0	-	-	-	-	-	-
TANDEM_99	DHO006DHO008HG19	7356181	8	+	135758597	135759699	1102	8	+	99698069	99699001	932	4	36061630	2	133	NA	TandemDuplication	TandemDuplication															Variation_3745	Variation_3745	2	COVER		DHO006DHO008HG19			1	0	-	-	-	-	-	-
DIFFCHROM_373	DHO006DHO008HG19	7637960	8	-	138007235	138009792	2557	12	-	8652241	8654013	1772	15	NA	1	20	NA	IsolatedTranslocation	IsolatedTranslocation																				DHO006DHO008HG19			1	0	-	-	-	-	-	-
DIFFSTRAND_204	DHO006DHO008HG19	7532427	8	-	138771623	138774573	2950	8	+	143590861	143594010	3149	15	4819238	1	15	NA	UnpairedInversion	UnpairedInversion																				DHO006DHO008HG19			1	0	-	-	-	-	-	-
DIFFSTRAND_205	DHO006DHO008HG19	7281219	8	+	139525423	139528139	2716	8	-	140344453	140346450	1997	7	818311	1	48	NA	UnpairedInversion	UnpairedInversion																				DHO006DHO008HG19			1	0	-	-	-	-	-	-
DIFFSTRAND_168	DHO006DHO008HG19	7532439	8	-	140375240	140377268	2028	8	+	140377475	140379991	2516	11	2235	7	69	NA	UnpairedInversion	complex																				DHO006DHO008HG19			1	0	-	-	-	-	-	-
DIFFCHROM_278	DHO006DHO008HG19	7400547	8	+	140377705	140380214	2509	14	+	42527861	42529218	1357	8	NA	7	100	NA	IsolatedTranslocation	complex																Variation_23303		SEPARATE		DHO006DHO008HG19			1	0	-	-	-	-	-	-
DIFFSTRAND_168	DHO006DHO008HG19	7532440	8	-	140380711	140382635	1924	8	+	140383307	140386269	2962	10	2596	7	52	NA	UnpairedInversion	complex																				DHO006DHO008HG19			1	0	-	-	-	-	-	-
TANDEM_100	DHO006DHO008HG19	7356822	8	+	141556153	141557598	1445	8	+	89978160	89980384	2224	6	51579438	1	67	NA	TandemDuplication	TandemDuplication															Variation_3745	Variation_3745	1	COVER		DHO006DHO008HG19			1	0	-	-	-	-	-	-
DEL_966	DHO006DHO008HG19	7745810	9	+	13878374	13880825	2451	9	+	13908372	13909789	1417	15	27547	1	640	EE	Deletion	Deletion																				DHO006DHO008HG19			1	0	-	-	-	-	-	-
DIFFCHROM_143	DHO006DHO008HG19	7795273	9	+	35883892	35884057	165	11	+	81873086	81875089	2003	7	NA	1	147	NA	IsolatedTranslocation	IsolatedTranslocation																			DHO004HG19	DHO006DHO008HG19	DHO005HG19	DHO007DHO009HG19	4	0	-	-	-	-	-	-
DEL_493	DHO006DHO008HG19	7747731	9	+	89151160	89154086	2926	9	+	89155966	89158697	2731	6	1880	1	103	NA	Deletion	Deletion																			DHO004HG19	DHO006DHO008HG19	DHO005HG19		3	0	-	-	-	-	-	-
DIFFSTRAND_206	DHO006DHO008HG19	8015757	9	-	94673330	94675536	2206	9	+	94681167	94681391	224	4	7837	2	99	NA	UnpairedInversion	UnpairedInversion																				DHO006DHO008HG19			1	0	-	-	-	-	-	-
DEL_970	DHO006DHO008HG19	7747917	9	+	94677454	94679156	1702	9	+	94754981	94756673	1692	6	75825	2	167	NA	Deletion	Deletion																				DHO006DHO008HG19			1	0	-	-	-	-	-	-
DIFFCHROM_375	DHO006DHO008HG19	8030912	10	+	43341697	43342173	476	13	+	97915794	97917949	2155	4	NA	3	84	NA	IsolatedTranslocation	IsolatedTranslocation															Variation_3797			SEPARATE		DHO006DHO008HG19			1	0	-	-	-	-	-	-
DIFFCHROM_376	DHO006DHO008HG19	8277259	10	-	43341722	43341976	254	13	+	108167650	108169345	1695	3	NA	3	86	NA	IsolatedTranslocation	IsolatedTranslocation															Variation_3797			SEPARATE		DHO006DHO008HG19			1	0	-	-	-	-	-	-
DIFFCHROM_377	DHO006DHO008HG19	8277260	10	-	43370987	43373632	2645	13	+	96429751	96432728	2977	17	NA	1	122	NA	IsolatedTranslocation	IsolatedTranslocation															Variation_3797			SEPARATE		DHO006DHO008HG19			1	0	-	-	-	-	-	-
DIFFSTRAND_210	DHO006DHO008HG19	8321547	10	-	48358127	48358335	208	10	+	51488522	51489036	514	3	3130395	1	145	NA	UnpairedInversion	UnpairedInversion																				DHO006DHO008HG19			1	0	-	-	-	-	-	NM_153034 [ZNF488]
DIFFCHROM_332	DHO006DHO008HG19	8277505	10	-	49511354	49512161	807	13	+	69970689	69971187	498	3	NA	2	100	NA	IsolatedTranslocation	IsolatedTranslocation																				DHO006DHO008HG19			1	0	-	-	-	-	-	-
DEL_979	DHO006DHO008HG19	8375552	11	+	40331553	40334219	2666	11	+	40339104	40341604	2500	19	4885	1	14	NA	Deletion	Deletion																				DHO006DHO008HG19			1	0	-	-	-	-	-	-
DIFFSTRAND_213	DHO006DHO008HG19	8593009	11	-	46187964	46190344	2380	11	+	47105913	47107072	1159	8	917949	1	167	NA	UnpairedInversion	UnpairedInversion																				DHO006DHO008HG19			1	0	-	-	-	-	-	-
DIFFSTRAND_214	DHO006DHO008HG19	8482823	11	+	46404423	46406936	2513	11	-	47234412	47236984	2572	5	830048	1	162	NA	UnpairedInversion	UnpairedInversion																				DHO006DHO008HG19			1	0	-	-	-	-	-	-
DIFFSTRAND_103	DHO006DHO008HG19	8593815	11	-	66019408	66019724	316	11	+	66020016	66022545	2529	4	608	1	91	NA	UnpairedInversion	UnpairedInversion																			DHO004HG19	DHO006DHO008HG19			2	0	-	-	-	-	-	-
DEL_982	DHO006DHO008HG19	8377525	11	+	84009119	84010814	1695	11	+	84898607	84900015	1408	6	887793	1	89	NA	Deletion	Deletion															Variation_0152	Variation_0152	19	COVER		DHO006DHO008HG19			1	0	-	-	-	NM_001142699 [DLG2]	II[7,4]	-
DIFFCHROM_192	DHO006DHO008HG19	8683432	11	-	85195016	85195237	221	16	-	33963356	33964163	807	14	NA	68	18	NA	IsolatedTranslocation	complex															Variation_3860	Variation_8825		SEPARATE		DHO006DHO008HG19		DHO007DHO009HG19	2	0	-	-	-	-	-	-
DIFFCHROM_193	DHO006DHO008HG19	8689082	11	-	85195018	85195200	182	24	-	10035928	10036581	653	11	NA	68	14	NA	IsolatedTranslocation	complex															Variation_3860	Variation_4182		SEPARATE		DHO006DHO008HG19		DHO007DHO009HG19	2	0	-	-	-	-	-	-
DEL_414	DHO006DHO008HG19	8378333	11	+	114422006	114424834	2828	11	+	114431974	114433163	1189	18	7140	3	41	NA	Deletion	Deletion															Variation_3867	Variation_3867	4	WITHIN	DHO004HG19	DHO006DHO008HG19	DHO005HG19	DHO007DHO009HG19	4	0	-	-	-	-	-	-
DIFFCHROM_378	DHO006DHO008HG19	8930371	12	-	785570	786661	1091	17	-	1302883	1304918	2035	3	NA	1	180	NA	IsolatedTranslocation	IsolatedTranslocation															Variation_9677			SEPARATE		DHO006DHO008HG19			1	0	-	-	-	-	-	-
DEL_985	DHO006DHO008HG19	8800107	12	+	3304810	3306333	1523	12	+	3309261	3310755	1494	6	2928	1	188	NA	Deletion	Deletion															Variation_5653	Variation_5653	38	COVER		DHO006DHO008HG19			1	0	-	NM_001168320 [TSPAN9];NM_006675 [TSPAN9]	SI[1,1];SI[2,2]	-	-	-
DEL_986	DHO006DHO008HG19	8800301	12	+	5218676	5220735	2059	12	+	5223493	5225336	1843	12	2758	1	13	NA	Deletion	Deletion																				DHO006DHO008HG19			1	0	-	-	-	-	-	-
DIFFCHROM_379	DHO006DHO008HG19	8887823	12	-	6991283	6992149	866	17	+	3440376	3441777	1401	3	NA	1	169	NA	IsolatedTranslocation	IsolatedTranslocation																				DHO006DHO008HG19			1	0	-	-	-	-	-	-
DIFFCHROM_380	DHO006DHO008HG19	8718152	12	+	16220482	16223581	3099	17	-	7153995	7156558	2563	6	NA	1	181	NA	IsolatedTranslocation	IsolatedTranslocation																				DHO006DHO008HG19			1	0	-	-	-	-	-	-
DIFFSTRAND_217	DHO006DHO008HG19	8859299	12	-	17709345	17711990	2645	12	+	20284630	20286819	2189	12	2575285	1	91	NA	UnpairedInversion	UnpairedInversion															Variation_0427	Variation_0427	3	COVER		DHO006DHO008HG19			1	0	-	-	-	-	-	-
DEL_989	DHO006DHO008HG19	8800973	12	+	17720563	17722818	2255	12	+	24549981	24552582	2601	9	6827163	1	171	NA	Deletion	Deletion															Variation_5297	Variation_5297	8	COVER		DHO006DHO008HG19			1	41	NM_024730 [RERGL];NM_004570 [PIK3C2G];NM_033123 [PLCZ1];NM_033328 [CAPZA3];NM_001143821 [PLEKHA5];NM_001190860 [PLEKHA5];NM_019012 [PLEKHA5];NR_026568 [PLEKHA5];NM_001114176 [AEBP2];NM_153207 [AEBP2];NM_000921 [PDE3A];NM_001145945 [SLCO1C1];NM_001145946 [SLCO1C1];NM_001145944 [SLCO1C1];NM_017435 [SLCO1C1];NM_019844 [SLCO1B3];NM_001009562 [LST-3TM12];NM_006446 [SLCO1B1];NM_021094 [SLCO1A2];NM_1344…	-	-	-	-	-
DIFFCHROM_240	DHO006DHO008HG19	8888236	12	-	18124705	18127669	2964	17	+	2335969	2338853	2884	22	NA	6	204	NA	IsolatedTranslocation	complex																				DHO006DHO008HG19			1	0	-	-	-	-	-	-
DIFFSTRAND_218	DHO006DHO008HG19	8735222	12	+	19082695	19085172	2477	12	-	25674730	25677352	2622	9	6592180	1	140	NA	UnpairedInversion	UnpairedInversion																				DHO006DHO008HG19			1	0	-	-	-	-	-	-
DIFFCHROM_194	DHO006DHO008HG19	8718336	12	+	20704376	20704501	125	17	-	33478141	33478279	138	11	NA	68	76	NA	IsolatedTranslocation	complex																				DHO006DHO008HG19		DHO007DHO009HG19	2	0	-	-	-	-	-	NM_000921 [PDE3A]
DEL_990	DHO006DHO008HG19	8801320	12	+	24060251	24062748	2497	12	+	27429908	27432883	2975	9	3367160	3	93	NA	Deletion	Deletion															Variation_5294	Variation_5294	20	COVER		DHO006DHO008HG19			1	37	NR_030625 [MIR920];NR_029451 [C12orf67];NM_001178091 [BCAT1];NM_001178092 [BCAT1];NM_001178093 [BCAT1];NM_001178094 [BCAT1];NM_005504 [BCAT1];NR_024064 [DAD1L];NM_001101339 [C12orf77];NM_006152 [LRMP];NM_001082972 [CASC1];NM_001082973 [CASC1];NM_018272 [CASC1];NM_001001660 [LYRM5];NM_004985 [KRAS];NM_033360 [KRAS];NM_152590 [IFLTD1];NM_001145728 [IFLTD1];NR_027296 [IFLTD1];NM_001145727 [IFLTD1];N…	-	-	-	-	-
DIFFCHROM_241	DHO006DHO008HG19	8931477	12	-	24652711	24653029	318	17	-	2338492	2340037	1545	3	NA	6	116	NA	IsolatedTranslocation	complex															Variation_5294			SEPARATE		DHO006DHO008HG19			1	0	-	-	-	-	-	-
DEL_991	DHO006DHO008HG19	8801429	12	+	25121621	25122232	611	12	+	25161853	25163703	1850	4	39621	1	129	NA	Deletion	Deletion															Variation_5294	Variation_5294	5	WITHIN		DHO006DHO008HG19			1	1	NM_001101339 [C12orf77]-	-	-	-	-	-
DEL_992	DHO006DHO008HG19	8801607	12	+	27159586	27160908	1322	12	+	30824648	30827821	3173	10	3663740	1	147	NA	Deletion	Deletion															Variation_0335	Variation_0335	4	COVER		DHO006DHO008HG19			1	22	NM_004264 [MED21];NM_001080406 [C12orf71];NM_015000 [STK38L];NM_020183 [ARNTL2];NM_001145010 [C12orf70];NM_003622 [PPFIBP1];NM_177444 [PPFIBP1];NM_001029874 [REP15];NM_001190864 [MRPS35];NM_021821 [MRPS35];NM_001146221 [LOC100287284];NM_020782 [KLHDC5];NM_198965 [PTHLH];NM_198966 [PTHLH];NM_002820 [PTHLH];NM_198964 [PTHLH];NM_018318 [CCDC91];NM_018099 [FAR2];NM_016570 [ERGIC2];NM_183378 [OVCH1];N…	-	-	-	-	-
DIFFSTRAND_219	DHO006DHO008HG19	8735808	12	+	27433544	27433921	377	12	-	30838513	30840383	1870	6	3406462	3	113	NA	UnpairedInversion	UnpairedInversion																				DHO006DHO008HG19			1	0	-	-	-	-	-	NM_015000 [STK38L]
DIFFSTRAND_221	DHO006DHO008HG19	8860058	12	-	29179323	29179764	441	12	+	31011002	31011534	532	3	1831679	2	528	EE	UnpairedInversion	UnpairedInversion																				DHO006DHO008HG19			1	0	-	-	-	-	-	-
DIFFCHROM_382	DHO006DHO008HG19	8894900	12	-	30459724	30461592	1868	14	-	39433246	39435084	1838	4	NA	1	1809	EE	IsolatedTranslocation	IsolatedTranslocation																				DHO006DHO008HG19			1	0	-	-	-	-	-	-
DIFFCHROM_381	DHO006DHO008HG19	8718920	12	+	30839115	30841073	1958	17	-	3515943	3518251	2308	4	NA	3	125	NA	IsolatedTranslocation	IsolatedTranslocation																				DHO006DHO008HG19			1	0	-	-	-	-	-	-
DIFFSTRAND_220	DHO006DHO008HG19	8736025	12	+	31008710	31009604	894	12	-	33741334	33742868	1534	3	2733264	2	83	NA	UnpairedInversion	UnpairedInversion																				DHO006DHO008HG19			1	0	-	-	-	-	-	-
DIFFCHROM_383	DHO006DHO008HG19	8911489	12	-	32921513	32923547	2034	20	-	50221061	50223387	2326	6	NA	1	188	NA	IsolatedTranslocation	IsolatedTranslocation																				DHO006DHO008HG19			1	0	-	-	-	-	-	-
DIFFSTRAND_223	DHO006DHO008HG19	8736203	12	+	33311548	33312291	743	12	-	33343040	33344724	1684	4	32433	1	892	EE	UnpairedInversion	UnpairedInversion																				DHO006DHO008HG19			1	0	-	-	-	-	-	-
DIFFCHROM_384	DHO006DHO008HG19	8792447	12	+	34014648	34016533	1885	13	-	48856562	48856785	223	8	NA	1	113	NA	IsolatedTranslocation	IsolatedTranslocation															Variation_9691			SEPARATE		DHO006DHO008HG19	DHO005HG19		2	0	-	-	-	-	-	-
DIFFCHROM_54	DHO006DHO008HG19	8889187	12	-	38444887	38445629	742	17	+	45212941	45214684	1743	6	NA	68	120	NA	IsolatedTranslocation	complex															Variation_9692	Variation_5015		SEPARATE	DHO004HG19	DHO006DHO008HG19	DHO005HG19	DHO007DHO009HG19	4	0	-	-	-	-	-	-
DIFFCHROM_385	DHO006DHO008HG19	8785295	12	+	38501070	38502727	1657	19	+	28329817	28330178	361	3	NA	2	523	Others	IsolatedTranslocation	IsolatedTranslocation															Variation_9692			SEPARATE		DHO006DHO008HG19			1	0	-	-	-	-	-	-
DIFFCHROM_386	DHO006DHO008HG19	8920931	12	-	56989729	56989915	186	15	-	39991982	39993898	1916	5	NA	1	163	NA	IsolatedTranslocation	IsolatedTranslocation																Variation_4898		SEPARATE		DHO006DHO008HG19	DHO005HG19		2	0	-	-	-	-	-	NM_002898 [RBMS2]
DEL_994	DHO006DHO008HG19	8803100	12	+	63173965	63174935	970	12	+	63196865	63197313	448	4	21930	1	105	NA	Deletion	Deletion																				DHO006DHO008HG19			1	0	-	-	-	NM_020700 [PPM1H]	II[4,2]	-
DIFFCHROM_389	DHO006DHO008HG19	8852112	12	-	75779713	75781896	2183	22	+	23797553	23799127	1574	5	NA	1	136	NA	IsolatedTranslocation	IsolatedTranslocation																Variation_5179		SEPARATE		DHO006DHO008HG19			1	0	-	-	-	-	-	-
DEL_995	DHO006DHO008HG19	8803675	12	+	80573598	80576193	2595	12	+	84512417	84515310	2893	15	3936224	1	31	NA	Deletion	Deletion															Variation_3896	Variation_3896	6	COVER		DHO006DHO008HG19			1	13	NM_173591 [C12orf64];NM_001145026 [PTPRQ];NM_002469 [MYF6];NM_005593 [MYF5];NM_004664 [LIN7A];NR_030348 [MIR617];NR_030349 [MIR618];NM_024560 [ACSS3];NM_003625 [PPFIA2];NM_014167 [CCDC59];NR_033192 [CCDC59];NM_032230 [C12orf26];NM_152588 [TMTC2]-	-	-	-	-	-
DEL_996	DHO006DHO008HG19	8803720	12	+	81799358	81800513	1155	12	+	85035827	85036743	916	11	3235314	1	64	NA	Deletion	Deletion															Variation_4784	Variation_4784	26	PARTIAL		DHO006DHO008HG19			1	4	NM_014167 [CCDC59];NR_033192 [CCDC59];NM_032230 [C12orf26];NM_152588 [TMTC2]-	-	-	-	-	-
DIFFSTRAND_174	DHO006DHO008HG19	8978415	13	+	56210823	56213313	2490	13	-	59915787	59918634	2847	28	3705321	20	109	NA	UnpairedInversion	complex																				DHO006DHO008HG19			1	0	-	-	-	-	-	-
DIFFSTRAND_175	DHO006DHO008HG19	8978529	13	+	60592134	60593736	1602	13	-	69921427	69924266	2839	30	9330530	20	78	NA	UnpairedInversion	complex																				DHO006DHO008HG19			1	0	-	-	-	-	-	-
TANDEM_105	DHO006DHO008HG19	8982314	13	+	69906363	69907966	1603	13	+	59900583	59903754	3171	22	10007383	1	120	NA	TandemDuplication	TandemDuplication															Variation_0312	Variation_0312	10	COVER		DHO006DHO008HG19			1	0	-	-	-	-	-	-
DIFFSTRAND_225	DHO006DHO008HG19	8978753	13	+	70674364	70676957	2593	13	-	79594925	79596339	1414	22	8919382	2	99	NA	UnpairedInversion	UnpairedInversion																				DHO006DHO008HG19			1	0	-	-	-	-	-	-
DIFFCHROM_390	DHO006DHO008HG19	9036375	13	-	73435637	73438510	2873	15	+	56537335	56539578	2243	14	NA	1	98	NA	IsolatedTranslocation	IsolatedTranslocation																				DHO006DHO008HG19			1	0	-	-	-	-	-	NM_006346 [PIBF1]
DEL_1003	DHO006DHO008HG19	8981231	13	+	73522380	73525278	2898	13	+	101010620	101013961	3341	23	27485342	1	127	NA	Deletion	Deletion															Variation_0313	Variation_0313	1	COVER		DHO006DHO008HG19			1	92	NM_001730 [KLF5];NM_007249 [KLF12];NR_034024 [LOC338864];NR_034025 [LOC338864];NR_027466 [LOC647288];NM_014832 [TBC1D4];NM_203495 [COMMD6];NM_203497 [COMMD6];NM_006002 [UCHL3];NM_005358 [LMO7];NM_015842 [LMO7];NM_138444 [KCTD12];NR_026983 [BTF3L1];NM_006493 [CLN5];NM_012158 [FBXL3];NM_015057 [MYCBP2];NM_001160706 [SCEL];NM_003843 [SCEL];NM_144777 [SCEL];NM_001040153 [SLAIN1];NM_144595 [SLAIN1];NM…	-	-	-	-	NM_006346 [PIBF1]
DEL_1004	DHO006DHO008HG19	8981303	13	+	75548794	75551412	2618	13	+	75554098	75556823	2725	14	2686	1	14	NA	Deletion	Deletion																				DHO006DHO008HG19			1	0	-	-	-	-	-	-
DIFFSTRAND_180	DHO006DHO008HG19	9079403	13	-	76320949	76324001	3052	13	+	96840860	96844023	3163	25	20519911	4	254	NA	UnpairedInversion	complex																				DHO006DHO008HG19			1	0	-	-	-	-	-	NM_005358 [LMO7]
DIFFSTRAND_229	DHO006DHO008HG19	9079433	13	-	77320424	77323066	2642	13	+	78727377	78729478	2101	6	1406953	7	87	NA	Insertion;UnpairedInversion	complex							Insertion_36	F2BSameChrRevTrans	chr13:78725803..78726859	chr13:77320424..77445510	chr13:78727377..78729478	518	125086	8978932						DHO006DHO008HG19			1	0	-	-	-	-	-	-
DEL_1005	DHO006DHO008HG19	8981353	13	+	77427171	77429341	2170	13	+	77446978	77449822	2844	24	17637	7	139	NA	Insertion;Deletion	complex							Insertion_38	B2FSameChrDirTrans	chr13:77427171..77429341	chr13:77446978..78729969	chr13:77431543..77436393	2202	1282991	8982625						DHO006DHO008HG19			1	0	-	-	-	-	-	-
DIFFSTRAND_230	DHO006DHO008HG19	9079436	13	-	77431090	77432828	1738	13	+	77445114	77445502	388	4	14024	7	139	NA	Insertion;UnpairedInversion	complex							Insertion_37	F2BSameChrRevTrans	chr13:77435767..77438484	chr13:77431090..77432887	chr13:77445114..77445502	6630	1797	8978931						DHO006DHO008HG19			1	0	-	-	-	-	-	-
DIFFSTRAND_227	DHO006DHO008HG19	8978931	13	+	77431680	77432887	1207	13	-	77435767	77438484	2717	14	5597	7	39	NA	Insertion;UnpairedInversion	complex							Insertion_37	F2BSameChrRevTrans	chr13:77435767..77438484	chr13:77431090..77432887	chr13:77445114..77445502	6630	1797	9079436						DHO006DHO008HG19			1	0	-	-	-	-	-	-
DIFFSTRAND_228	DHO006DHO008HG19	8978932	13	+	77444562	77445510	948	13	-	78725803	78726859	1056	11	1281349	7	51	NA	Insertion;UnpairedInversion	complex							Insertion_36	F2BSameChrRevTrans	chr13:78725803..78726859	chr13:77320424..77445510	chr13:78727377..78729478	518	125086	9079433						DHO006DHO008HG19			1	0	-	-	-	-	-	-
DEL_1006	DHO006DHO008HG19	8981380	13	+	78233243	78234229	986	13	+	101169171	101170363	1192	4	22934942	1	78	NA	Deletion	Deletion															Variation_3920	Variation_3920	2	COVER		DHO006DHO008HG19			1	73	NM_001040153 [SLAIN1];NM_144595 [SLAIN1];NM_000115 [EDNRB];NM_001122659 [EDNRB];NM_003991 [EDNRB];NM_006237 [POU4F1];NM_024546 [RNF219];NM_022118 [RBM26];NM_001161407 [NDFIP2];NM_019080 [NDFIP2];NM_005842 [SPRY2];NM_052910 [SLITRK1];NM_032229 [SLITRK6];NR_033829 [LOC642345];NM_015567 [SLITRK5];NR_030754 [MIR622];NR_027039 [LOC144776];NR_027349 [MIR17HG];NR_027350 [MIR17HG];NR_029487 [MIR17];NR_02…	-	-	-	-	-
DIFFSTRAND_231	DHO006DHO008HG19	8978963	13	+	78275921	78280626	4705	13	-	78282194	78283905	1711	3	3279	2	159	NA	UnpairedInversion	UnpairedInversion																				DHO006DHO008HG19			1	0	-	-	-	-	-	NM_001040153 [SLAIN1]
DIFFSTRAND_226	DHO006DHO008HG19	9079479	13	-	79589669	79592353	2684	13	+	85014771	85017891	3120	15	5425102	2	63	NA	UnpairedInversion	UnpairedInversion																				DHO006DHO008HG19			1	0	-	-	-	-	-	-
DIFFSTRAND_209	DHO006DHO008HG19	9079701	13	-	97914800	97917537	2737	13	+	108166567	108168873	2306	17	10251767	3	132	NA	UnpairedInversion	UnpairedInversion																				DHO006DHO008HG19			1	0	-	-	-	-	-	NM_144778 [MBNL2];NM_207304 [MBNL2]
TANDEM_87	DHO006DHO008HG19	8983406	13	+	101654618	101657228	2610	13	+	69916977	69919725	2748	19	31740251	20	137	NA	TandemDuplication	complex															Variation_0313	Variation_0313	1	COVER		DHO006DHO008HG19			1	0	-	-	-	-	-	-
TANDEM_106	DHO006DHO008HG19	8983820	13	+	108174233	108176897	2664	13	+	78704159	78706461	2302	25	29472738	1	61	NA	TandemDuplication	TandemDuplication															Variation_0313	Variation_0313	1	COVER		DHO006DHO008HG19			1	0	-	-	-	-	-	-
DEL_1011	DHO006DHO008HG19	9105036	14	+	25219484	25221907	2423	14	+	32410666	32412978	2312	8	7188759	1	35	NA	Deletion	Deletion															Variation_7031	Variation_7031	15	COVER		DHO006DHO008HG19			1	23	NM_014178 [STXBP6];NM_002515 [NOVA1];NM_006489 [NOVA1];NM_006491 [NOVA1];NR_036193 [MIR4307];NM_005249 [FOXG1];NR_026731 [C14orf23];NR_026732 [C14orf23];NM_002742 [PRKD1];NM_017769 [G2E3];NM_016106 [SCFD1];NM_182835 [SCFD1];NM_001135058 [COCH];NM_004086 [COCH];NM_001083893 [STRN3];NM_014574 [STRN3];NR_030354 [MIR624];NM_001128126 [AP4S1];NM_007077 [AP4S1];NM_015382 [HECTD1];NM_015473 [HEATR5A];NM…	-	-	-	-	-
DIFFSTRAND_233	DHO006DHO008HG19	9193601	14	-	26392711	26393920	1209	14	+	28168054	28170760	2706	7	1775343	2	37	NA	UnpairedInversion	UnpairedInversion																				DHO006DHO008HG19			1	0	-	-	-	-	-	-
DIFFSTRAND_232	DHO006DHO008HG19	9138812	14	+	26397515	26399622	2107	14	-	26400498	26402462	1964	5	2840	2	15	NA	UnpairedInversion	UnpairedInversion																				DHO006DHO008HG19			1	0	-	-	-	-	-	-
DIFFSTRAND_234	DHO006DHO008HG19	9139289	14	+	33054780	33057461	2681	14	-	33154042	33157010	2968	18	99549	1	52	NA	UnpairedInversion	UnpairedInversion																				DHO006DHO008HG19			1	0	-	-	-	-	-	NM_004274 [AKAP6]
DIFFSTRAND_169	DHO006DHO008HG19	9139861	14	+	42524753	42527416	2663	14	-	42528899	42531650	2751	22	4234	7	17	NA	UnpairedInversion	complex																				DHO006DHO008HG19			1	0	-	-	-	-	-	-
DEL_1013	DHO006DHO008HG19	9106243	14	+	47597591	47599774	2183	14	+	47755976	47758250	2274	3	156202	1	72	NA	Deletion	Deletion																				DHO006DHO008HG19			1	0	-	-	-	NM_001113498 [MDGA2];NM_182830 [MDGA2]	II[5,2];II[5,2]	-
DIFFSTRAND_235	DHO006DHO008HG19	9195179	14	-	65842874	65843084	210	14	+	65843944	65844282	338	5	1070	1	121	NA	UnpairedInversion	UnpairedInversion																				DHO006DHO008HG19			1	0	-	-	-	-	-	-
DIFFSTRAND_236	DHO006DHO008HG19	9195517	14	-	87553889	87555328	1439	14	+	96271830	96273367	1537	4	8717941	1	44	NA	UnpairedInversion	UnpairedInversion																				DHO006DHO008HG19			1	0	-	-	-	-	-	-
DIFFCHROM_199	DHO006DHO008HG19	9122608	14	+	88237638	88237790	152	17	-	45232026	45235596	3570	8	NA	68	120	NA	IsolatedTranslocation	complex																Variation_5015		SEPARATE		DHO006DHO008HG19		DHO007DHO009HG19	2	0	-	-	-	-	-	-
DIFFSTRAND_170	DHO006DHO008HG19	9195581	14	-	94099208	94101557	2349	14	+	103296121	103298209	2088	9	9196913	6	105	NA	UnpairedInversion	complex																				DHO006DHO008HG19			1	0	-	-	-	-	-	NM_020818 [KIAA1409]
DEL_1021	DHO006DHO008HG19	9266394	15	+	56879986	56881863	1877	15	+	56886838	56889566	2728	12	4975	1	16	NA	Deletion	Deletion															Variation_9265	Variation_9265	2	WITHIN		DHO006DHO008HG19			1	0	-	-	-	-	-	-
DIFFCHROM_255	DHO006DHO008HG19	9253829	15	+	68542088	68544524	2436	17	+	15138459	15140893	2434	9	NA	3	171	NA	IsolatedTranslocation	IsolatedTranslocation															Variation_3965			SEPARATE		DHO006DHO008HG19			1	0	-	-	-	-	-	-
DEL_1024	DHO006DHO008HG19	9266887	15	+	80164134	80166468	2334	15	+	80171657	80174361	2704	11	5189	1	149	NA	Deletion	Deletion																				DHO006DHO008HG19			1	0	-	-	-	NM_006441 [MTHFS]	SI[2,2]	-
DIFFCHROM_58	DHO006DHO008HG19	9345671	16	+	33963367	33963938	571	17	-	33478141	33478326	185	12	NA	68	21	NA	IsolatedTranslocation	complex															Variation_8825			SEPARATE	DHO004HG19	DHO006DHO008HG19		DHO007DHO009HG19	3	0	-	-	-	-	-	-
DIFFSTRAND_239	DHO006DHO008HG19	9458103	17	-	3208954	3211458	2504	17	+	6990265	6991201	936	8	3781311	1	183	NA	UnpairedInversion	UnpairedInversion																				DHO006DHO008HG19			1	0	-	-	-	-	-	-
DEL_1032	DHO006DHO008HG19	9435292	17	+	32870556	32872659	2103	17	+	32875129	32877283	2154	7	2470	1	12	NA	Deletion	Deletion																				DHO006DHO008HG19	DHO005HG19	DHO007DHO009HG19	3	0	-	-	-	-	-	-
DEL_6	DHO006DHO008HG19	9435581	17	+	45213024	45216147	3123	17	+	45232079	45235627	3548	14	15932	68	173	NA	Deletion	complex															Variation_5015	Variation_5015	8	WITHIN	DHO004HG19	DHO006DHO008HG19	DHO005HG19	DHO007DHO009HG19	4	0	-	-	-	NM_001114091 [CDC27];NM_001256 [CDC27]	EE[13,8];EE[13,8]	-
DEL_1034	DHO006DHO008HG19	9435919	17	+	63100712	63103253	2541	17	+	63111299	63113614	2315	7	8046	1	132	NA	Deletion	Deletion															Variation_5874	Variation_5874	16	PARTIAL		DHO006DHO008HG19			1	0	-	-	-	-	-	-
DIFFCHROM_227	DHO006DHO008HG19	9514470	18	+	107343	111463	4120	24	+	58989814	58997728	7914	8	NA	49	1165	Others	IsolatedTranslocation	complex															Variation_23261			SEPARATE		DHO006DHO008HG19			1	0	-	-	-	-	-	NR_033770 [ROCK1P1]
DEL_1036	DHO006DHO008HG19	9490962	18	+	31473900	31476272	2372	18	+	31483179	31486060	2881	9	6907	1	27	NA	Deletion	Deletion																				DHO006DHO008HG19			1	0	-	-	-	NM_003787 [NOL4]	SI[9,9]	-
DEL_1039	DHO006DHO008HG19	9491464	18	+	59150262	59153015	2753	18	+	59155265	59157940	2675	7	2250	1	16	NA	Deletion	Deletion																				DHO006DHO008HG19			1	0	-	-	-	-	-	-
DEL_1041	DHO006DHO008HG19	9491592	18	+	76660314	76662419	2105	18	+	76666530	76669316	2786	7	4111	1	13	NA	Deletion	Deletion																				DHO006DHO008HG19	DHO005HG19		2	0	-	-	-	-	-	-
DIFFCHROM_391	DHO006DHO008HG19	9581736	19	-	19632229	19632378	149	22	-	16344730	16346539	1809	3	NA	1	133	NA	IsolatedTranslocation	IsolatedTranslocation																Variation_8898		SEPARATE		DHO006DHO008HG19			1	0	-	-	-	-	-	NM_015965 [NDUFA13]
DEL_1045	DHO006DHO008HG19	9592838	20	+	35694227	35696326	2099	20	+	56791230	56793350	2120	5	21094904	1	123	NA	Deletion	Deletion															Variation_8885	Variation_8885	4	COVER		DHO006DHO008HG19			1	309	NM_152503 [C20orf132];NM_213631 [C20orf132];NM_213632 [C20orf132];NM_001135771 [RPN2];NM_002951 [RPN2];NM_001184731 [GHRH];NM_021081 [GHRH];NM_001003897 [MANBAL];NM_022077 [MANBAL];NM_005417 [SRC];NM_198291 [SRC];NM_001167820 [BLCAP];NM_001167821 [BLCAP];NM_001167822 [BLCAP];NM_001167823 [BLCAP];NM_006698 [BLCAP];NM_005386 [NNAT];NM_181689 [NNAT];NM_030877 [CTNNBL1];NM_080607 [VSTM2L];NM_014657 […	-	-	-	-	-
DIFFSTRAND_244	DHO006DHO008HG19	9591596	20	+	38924281	38926781	2500	20	-	61791287	61794136	2849	12	22867355	1	16	NA	UnpairedInversion	UnpairedInversion																				DHO006DHO008HG19			1	0	-	-	-	-	-	-
DIFFSTRAND_245	DHO006DHO008HG19	9591609	20	+	39693520	39694519	999	20	-	51837887	51839894	2007	3	12145375	1	139	NA	UnpairedInversion	UnpairedInversion																				DHO006DHO008HG19			1	0	-	-	-	-	-	NM_003286 [TOP1]
DIFFSTRAND_147	DHO006DHO008HG19	9591767	20	+	46611387	46613937	2550	20	-	50054697	50056243	1546	3	3442306	3	137	NA	UnpairedInversion	UnpairedInversion																				DHO006DHO008HG19			1	0	-	-	-	-	-	-
DIFFSTRAND_246	DHO006DHO008HG19	9591821	20	+	48797352	48799096	1744	20	-	51848148	51850064	1916	8	3050968	1	92	NA	UnpairedInversion	UnpairedInversion																				DHO006DHO008HG19			1	0	-	-	-	-	-	-
DIFFSTRAND_247	DHO006DHO008HG19	9591844	20	+	49903701	49906215	2514	20	-	49905719	49907053	1334	10	838	1	31	NA	UnpairedInversion	UnpairedInversion																				DHO006DHO008HG19			1	0	-	-	-	-	-	-
DIFFSTRAND_248	DHO006DHO008HG19	9649977	22	-	25485547	25486345	798	22	+	25487431	25489925	2494	3	1884	1	161	NA	UnpairedInversion	UnpairedInversion																				DHO006DHO008HG19			1	0	-	-	-	-	-	NM_001145206 [KIAA1671]
DEL_1055	DHO006DHO008HG19	9655085	23	+	96604700	96606453	1753	23	+	96610165	96611614	1449	6	3712	1	132	NA	Deletion	Deletion																				DHO006DHO008HG19			1	0	-	NM_006729 [DIAPH2];NM_007309 [DIAPH2]	SI[24,24];SI[24,24]	-	-	-
DEL_1056	DHO006DHO008HG19	9655544	23	+	112520213	112522531	2318	23	+	112529383	112532176	2793	10	6852	1	20	NA	Deletion	Deletion																				DHO006DHO008HG19			1	0	-	-	-	-	-	-
DIFFCHROM_512	DHO007DHO009HG19	1105301	1	-	10044425	10046117	1692	3	+	56556842	56558980	2138	10	NA	6	182	NA	IsolatedTranslocation	complex																						DHO007DHO009HG19	1	0	-	-	-	-	-	NM_022787 [NMNAT1]
DIFFCHROM_511	DHO007DHO009HG19	528773	1	+	10044574	10045474	900	3	-	55038030	55038987	957	5	NA	6	130	NA	IsolatedTranslocation	complex																						DHO007DHO009HG19	1	0	-	-	-	-	-	NM_022787 [NMNAT1]
DIFFCHROM_515	DHO007DHO009HG19	921773	1	-	18680224	18683432	3208	17	+	65082522	65085249	2727	52	NA	4	94	NA	IsolatedTranslocation	complex																Variation_2232		SEPARATE				DHO007DHO009HG19	1	0	-	-	-	-	-	NM_032880 [IGSF21]
DIFFCHROM_516	DHO007DHO009HG19	457937	1	+	18689793	18692741	2948	7	+	67243985	67247438	3453	21	NA	2	115	NA	IsolatedTranslocation	IsolatedTranslocation																						DHO007DHO009HG19	1	0	-	-	-	-	-	NM_032880 [IGSF21]
DIFFSTRAND_320	DHO007DHO009HG19	1163601	1	-	22477592	22479323	1731	1	+	22484538	22486554	2016	6	6946	4	176	NA	UnpairedInversion	complex																						DHO007DHO009HG19	1	0	-	-	-	-	-	-
DIFFCHROM_514	DHO007DHO009HG19	257471	1	+	22485234	22487918	2684	17	-	39788992	39791028	2036	11	NA	4	155	NA	IsolatedTranslocation	complex																Variation_4036		SEPARATE				DHO007DHO009HG19	1	0	-	-	-	-	-	-
DIFFCHROM_518	DHO007DHO009HG19	184601	1	+	23643514	23645024	1510	3	+	47232011	47234701	2690	4	NA	1	158	NA	IsolatedTranslocation	IsolatedTranslocation																						DHO007DHO009HG19	1	0	-	-	-	-	-	-
DIFFCHROM_519	DHO007DHO009HG19	1037399	1	-	23654987	23657419	2432	6	-	121433408	121436071	2663	11	NA	1	132	NA	IsolatedTranslocation	IsolatedTranslocation																						DHO007DHO009HG19	1	0	-	-	-	-	-	-
DIFFCHROM_520	DHO007DHO009HG19	847133	1	+	57597996	57599656	1660	16	-	59211648	59211808	160	4	NA	2	128	NA	IsolatedTranslocation	IsolatedTranslocation															Variation_0008			SEPARATE				DHO007DHO009HG19	1	0	-	-	-	-	-	-
DIFFCHROM_521	DHO007DHO009HG19	1521539	1	-	57600493	57601332	839	16	+	59211780	59211949	169	3	NA	2	99	NA	IsolatedTranslocation	IsolatedTranslocation															Variation_0008			SEPARATE				DHO007DHO009HG19	1	0	-	-	-	-	-	-
DEL_1286	DHO007DHO009HG19	758642	1	+	72049048	72051428	2380	1	+	72381442	72384166	2724	24	330014	1	84	NA	Deletion	Deletion																						DHO007DHO009HG19	1	0	-	-	-	NM_173808 [NEGR1]	II[6,2]	-
DIFFCHROM_473	DHO007DHO009HG19	849183	1	+	91852768	91853013	245	16	-	47538734	47539127	393	6	NA	152	76	NA	IsolatedTranslocation	complex																Variation_8827		SEPARATE				DHO007DHO009HG19	1	0	-	-	-	-	-	-
DIFFCHROM_12	DHO007DHO009HG19	1431099	1	-	91852770	91853110	340	6	+	119558571	119558694	123	42	NA	152	100	NA	IsolatedTranslocation	complex																			DHO004HG19	DHO006DHO008HG19	DHO005HG19	DHO007DHO009HG19	4	0	-	-	-	-	-	-
DIFFCHROM_9	DHO007DHO009HG19	332729	1	+	91852771	91853034	263	5	-	71146770	71146954	184	29	NA	152	1456	EE	IsolatedTranslocation	complex																			DHO004HG19			DHO007DHO009HG19	2	0	-	-	-	-	-	-
DIFFCHROM_475	DHO007DHO009HG19	1385341	1	-	91852771	91853107	336	2	-	133034305	133036030	1725	27	NA	152	146	NA	IsolatedTranslocation	complex																Variation_7231		SEPARATE				DHO007DHO009HG19	1	0	-	-	-	-	-	-
DIFFCHROM_2	DHO007DHO009HG19	143726	1	+	91852781	91852964	183	2	+	133038166	133039197	1031	9	NA	152	152	NA	IsolatedTranslocation	complex																Variation_7231		SEPARATE	DHO004HG19		DHO005HG19	DHO007DHO009HG19	3	0	-	-	-	-	-	-
DIFFCHROM_7	DHO007DHO009HG19	369219	1	+	91852784	91853114	330	19	+	24183654	24184836	1182	25	NA	152	77	NA	IsolatedTranslocation	complex																Variation_8869		SEPARATE	DHO004HG19	DHO006DHO008HG19		DHO007DHO009HG19	3	0	-	-	-	-	-	-
DIFFCHROM_393	DHO007DHO009HG19	861681	1	+	91852796	91852993	197	19	-	36066535	36066731	196	12	NA	152	104	NA	IsolatedTranslocation	complex																					DHO005HG19	DHO007DHO009HG19	2	0	-	-	-	-	-	-
DIFFCHROM_180	DHO007DHO009HG19	696744	1	+	91852832	91853144	312	8	+	56755054	56755336	282	15	NA	152	120	NA	IsolatedTranslocation	complex																				DHO006DHO008HG19		DHO007DHO009HG19	2	0	-	-	-	-	-	-
DIFFCHROM_1	DHO007DHO009HG19	143729	1	+	91852902	91853108	206	2	+	230045472	230045604	132	10	NA	152	67	NA	IsolatedTranslocation	complex																			DHO004HG19			DHO007DHO009HG19	2	0	-	-	-	-	-	-
DEL_1290	DHO007DHO009HG19	761601	1	+	95441861	95444388	2527	1	+	95473985	95476729	2744	14	29597	1	134	NA	Deletion	Deletion																						DHO007DHO009HG19	1	0	-	-	-	-	-	-
DEL_1291	DHO007DHO009HG19	762067	1	+	99402343	99404667	2324	1	+	99407927	99410599	2672	14	3260	1	15	NA	Deletion	Deletion																						DHO007DHO009HG19	1	0	-	-	-	NM_001010861 [LPPR5];NM_001037317 [LPPR5]	SI[3,3];SI[3,3]	-
DIFFCHROM_523	DHO007DHO009HG19	1095646	1	-	114046023	114046366	343	9	-	116009874	116011492	1618	6	NA	2	793	EE	IsolatedTranslocation	IsolatedTranslocation															Variation_23163			SEPARATE				DHO007DHO009HG19	1	0	-	-	-	-	-	NM_001142782 [MAGI3];NM_152900 [MAGI3]
DIFFCHROM_522	DHO007DHO009HG19	506929	1	+	114046026	114046309	283	9	+	116013779	116014314	535	8	NA	2	739	EE	IsolatedTranslocation	IsolatedTranslocation															Variation_23163			SEPARATE				DHO007DHO009HG19	1	0	-	-	-	-	-	NM_001142782 [MAGI3];NM_152900 [MAGI3]
DIFFSTRAND_322	DHO007DHO009HG19	102814	1	+	168186251	168186395	144	1	-	182273747	182274276	529	3	14087881	1	131	NA	UnpairedInversion	UnpairedInversion																						DHO007DHO009HG19	1	0	-	-	-	-	-	-
DEL_41	DHO007DHO009HG19	766711	1	+	179452313	179455583	3270	1	+	179458348	179461245	2897	14	2765	1	113	NA	Deletion	Deletion																			DHO004HG19			DHO007DHO009HG19	2	0	-	NM_144696 [C1orf125]	SI[18,18]	-	-	-
DIFFSTRAND_259	DHO007DHO009HG19	103976	1	+	187461553	187463356	1803	1	-	187466507	187466716	209	6	3360	3	68	NA	UnpairedInversion	UnpairedInversion																					DHO005HG19	DHO007DHO009HG19	2	0	-	-	-	-	-	-
DEL_1295	DHO007DHO009HG19	768265	1	+	213000536	213001492	956	1	+	213014244	213016691	2447	5	12752	1	132	NA	Deletion	Deletion															Variation_6808	Variation_6808	26	COVER				DHO007DHO009HG19	1	0	-	-	-	-	-	-
DIFFCHROM_528	DHO007DHO009HG19	933187	1	-	225723093	225723552	459	17	+	74996920	74998802	1882	3	NA	1	174	NA	IsolatedTranslocation	IsolatedTranslocation																						DHO007DHO009HG19	1	0	-	-	-	-	-	-
DIFFCHROM_529	DHO007DHO009HG19	268634	1	+	226258021	226261174	3153	17	-	7585528	7588413	2885	15	NA	2	205	NA	IsolatedTranslocation	IsolatedTranslocation																						DHO007DHO009HG19	1	0	-	-	-	-	-	-
DIFFCHROM_530	DHO007DHO009HG19	933221	1	-	226260931	226263639	2708	17	+	7588015	7590215	2200	16	NA	2	148	NA	IsolatedTranslocation	IsolatedTranslocation																						DHO007DHO009HG19	1	0	-	-	-	-	-	-
DIFFCHROM_531	DHO007DHO009HG19	44648	1	+	234884480	234887585	3105	5	+	38670	41194	2524	13	NA	1	253	NA	IsolatedTranslocation	IsolatedTranslocation															Variation_4272	Variation_8470		SEPARATE				DHO007DHO009HG19	1	0	-	-	-	-	-	-
DIFFSTRAND_152	DHO007DHO009HG19	1826021	2	+	61697275	61699011	1736	2	-	61703281	61703419	138	3	4408	1	163	NA	UnpairedInversion	UnpairedInversion																				DHO006DHO008HG19		DHO007DHO009HG19	2	0	-	-	-	-	-	-
DEL_1300	DHO007DHO009HG19	2329481	2	+	63349110	63350596	1486	2	+	63493985	63495124	1139	8	143389	1	94	NA	Deletion	Deletion																						DHO007DHO009HG19	1	0	-	-	-	NM_001042692 [C2orf86];NM_015910 [C2orf86]	II[11,7];II[17,13]	-
DEL_1301	DHO007DHO009HG19	2329579	2	+	64235678	64238228	2550	2	+	64341728	64344484	2756	12	103500	1	114	NA	Deletion	Deletion															Variation_3362	Variation_3362	30	PARTIAL				DHO007DHO009HG19	1	0	-	-	-	-	-	-
DIFFCHROM_75	DHO007DHO009HG19	2680670	2	-	68914247	68914676	429	5	+	64468345	64469505	1160	7	NA	1	1848	EE	IsolatedTranslocation	IsolatedTranslocation																			DHO004HG19		DHO005HG19	DHO007DHO009HG19	3	0	-	-	-	-	-	-
DEL_1303	DHO007DHO009HG19	2331049	2	+	77569500	77570322	822	2	+	77583388	77583893	505	3	13066	1	19	NA	Deletion	Deletion																						DHO007DHO009HG19	1	0	-	-	-	NM_001134745 [LRRTM4]	SI[3,3]	-
DIFFCHROM_533	DHO007DHO009HG19	2706122	2	-	82820188	82822273	2085	17	+	63657887	63658053	166	3	NA	1	78	NA	IsolatedTranslocation	IsolatedTranslocation															Variation_0265			SEPARATE				DHO007DHO009HG19	1	0	-	-	-	-	-	-
DIFFCHROM_534	DHO007DHO009HG19	2496268	2	+	83385028	83385900	872	17	+	75008354	75009208	854	3	NA	1	141	NA	IsolatedTranslocation	IsolatedTranslocation															Variation_9952			SEPARATE				DHO007DHO009HG19	1	0	-	-	-	-	-	-
DEL_1304	DHO007DHO009HG19	2331882	2	+	85371106	85373923	2817	2	+	85683522	85686048	2526	9	309599	1	109	NA	Deletion	Deletion															Variation_9953	Variation_9953	2	COVER				DHO007DHO009HG19	1	8	NM_006464 [TGOLN2];NM_017750 [RETSAT];NM_001135021 [ELMOD3];NM_001135022 [ELMOD3];NM_001135023 [ELMOD3];NM_032213 [ELMOD3];NM_001747 [CAPG];NM_198482 [SH2D6]-	-	-	-	-	NM_031283 [TCF7L1]
DEL_1309	DHO007DHO009HG19	2333599	2	+	109687789	109689716	1927	2	+	109695473	109697753	2280	24	5757	1	109	NA	Deletion	Deletion																						DHO007DHO009HG19	1	0	-	-	-	-	-	-
DIFFSTRAND_327	DHO007DHO009HG19	1831107	2	+	121134979	121136737	1758	2	-	121140734	121141432	698	9	4695	3	25	NA	Inversion;UnpairedInversion	Inversion	chr2:121134979..121136737	chr2:121140734..121141709	chr2:121143412..121144450	6675	975	2759924																DHO007DHO009HG19	1	0	-	-	-	-	-	-
DIFFSTRAND_328	DHO007DHO009HG19	2759924	2	-	121140772	121141709	937	2	+	121143412	121144450	1038	8	2640	3	25	NA	Inversion;UnpairedInversion	Inversion	chr2:121134979..121136737	chr2:121140734..121141709	chr2:121143412..121144450	6675	975	1831107																DHO007DHO009HG19	1	0	-	-	-	-	-	-
DIFFSTRAND_155	DHO007DHO009HG19	1831442	2	+	125048824	125050345	1521	2	-	125052962	125053197	235	5	2852	1	63	NA	UnpairedInversion	UnpairedInversion																				DHO006DHO008HG19	DHO005HG19	DHO007DHO009HG19	3	0	-	-	-	-	-	NM_130773 [CNTNAP5]
DIFFCHROM_184	DHO007DHO009HG19	2576683	2	-	133011918	133012967	1049	11	+	85195032	85195194	162	25	NA	152	14	NA	IsolatedTranslocation	complex															Variation_7231	Variation_3860		SEPARATE		DHO006DHO008HG19		DHO007DHO009HG19	2	0	-	-	-	-	-	-
DIFFCHROM_183	DHO007DHO009HG19	2834982	2	-	133012129	133012870	741	17	-	33478142	33478272	130	8	NA	152	14	NA	IsolatedTranslocation	complex															Variation_7231			SEPARATE		DHO006DHO008HG19		DHO007DHO009HG19	2	0	-	-	-	-	-	-
DIFFCHROM_23	DHO007DHO009HG19	3165858	2	-	133016878	133020122	3244	13	-	28033704	28033977	273	7	NA	152	279	NA	IsolatedTranslocation	complex															Variation_7231			SEPARATE	DHO004HG19	DHO006DHO008HG19	DHO005HG19	DHO007DHO009HG19	4	0	-	-	-	-	-	-
DIFFCHROM_16	DHO007DHO009HG19	2028560	2	+	133025800	133030697	4897	10	+	98561333	98561502	169	16	NA	152	158	NA	IsolatedTranslocation	complex															Variation_7231			SEPARATE	DHO004HG19	DHO006DHO008HG19	DHO005HG19	DHO007DHO009HG19	4	0	-	-	-	-	-	-
DIFFCHROM_483	DHO007DHO009HG19	2647439	2	-	133026690	133030969	4279	10	-	98561329	98561505	176	15	NA	152	116	NA	IsolatedTranslocation	complex															Variation_7231			SEPARATE				DHO007DHO009HG19	1	0	-	-	-	-	-	-
DIFFCHROM_21	DHO007DHO009HG19	2416038	2	+	133030259	133032143	1884	23	+	136520388	136520565	177	12	NA	152	105	NA	IsolatedTranslocation	complex															Variation_7231			SEPARATE	DHO004HG19	DHO006DHO008HG19	DHO005HG19	DHO007DHO009HG19	4	0	-	-	-	-	-	-
DIFFCHROM_15	DHO007DHO009HG19	2185626	2	+	133032633	133035059	2426	6	-	119558574	119558705	131	21	NA	152	71	NA	IsolatedTranslocation	complex															Variation_7231			SEPARATE	DHO004HG19	DHO006DHO008HG19	DHO005HG19	DHO007DHO009HG19	4	0	-	-	-	-	-	-
DIFFCHROM_481	DHO007DHO009HG19	2400864	2	+	133034443	133034767	324	9	-	79186643	79186936	293	7	NA	152	117	NA	IsolatedTranslocation	complex															Variation_7231			SEPARATE				DHO007DHO009HG19	1	0	-	-	-	-	-	-
DIFFCHROM_480	DHO007DHO009HG19	2383950	2	+	133037562	133038986	1424	11	-	85195025	85195180	155	7	NA	152	76	NA	IsolatedTranslocation	complex															Variation_7231	Variation_3860		SEPARATE				DHO007DHO009HG19	1	0	-	-	-	-	-	-
DEL_1312	DHO007DHO009HG19	2336062	2	+	141620293	141623287	2994	2	+	141677017	141678867	1850	8	53730	2	85	NA	Deletion	Deletion																						DHO007DHO009HG19	1	0	-	-	-	NM_018557 [LRP1B]	II[27,21]	-
DEL_1313	DHO007DHO009HG19	2336073	2	+	141731953	141734646	2693	2	+	142106671	142108871	2200	18	372025	1	95	NA	Deletion	Deletion															Variation_3394	Variation_3394	24	PARTIAL				DHO007DHO009HG19	1	0	-	-	-	NM_018557 [LRP1B]	II[18,3]	-
DEL_1314	DHO007DHO009HG19	2336080	2	+	141832006	141834911	2905	2	+	142084772	142086380	1608	9	249861	1	176	NA	Deletion	Deletion															Variation_3394	Variation_3394	9	PARTIAL				DHO007DHO009HG19	1	0	-	-	-	NM_018557 [LRP1B]	II[7,3]	-
DEL_1316	DHO007DHO009HG19	2337915	2	+	171505474	171507748	2274	2	+	171522980	171525431	2451	11	15232	1	134	NA	Deletion	Deletion																						DHO007DHO009HG19	1	0	-	-	-	-	-	NM_001083615 [MYO3B];NM_138995 [MYO3B]
DEL_886	DHO007DHO009HG19	2338500	2	+	184791382	184794281	2899	2	+	184804082	184807461	3379	32	9801	1	15	NA	Deletion	Deletion															Variation_9971	Variation_9971	36	COVER		DHO006DHO008HG19		DHO007DHO009HG19	2	0	-	-	-	-	-	-
DIFFCHROM_426	DHO007DHO009HG19	2318803	2	+	194542060	194543909	1849	14	+	65447313	65447619	306	9	NA	1	131	NA	IsolatedTranslocation	IsolatedTranslocation																					DHO005HG19	DHO007DHO009HG19	2	0	-	-	-	-	-	-
DIFFSTRAND_329	DHO007DHO009HG19	1835599	2	+	201106567	201109320	2753	2	-	201132026	201134340	2314	24	25020	2	37	NA	UnpairedInversion	UnpairedInversion																						DHO007DHO009HG19	1	0	-	-	-	-	-	-
DIFFSTRAND_330	DHO007DHO009HG19	2764449	2	-	201131873	201134174	2301	2	+	201136015	201138623	2608	26	4142	2	21	NA	UnpairedInversion	UnpairedInversion																						DHO007DHO009HG19	1	0	-	-	-	-	-	-
DEL_1318	DHO007DHO009HG19	2339376	2	+	213096818	213099303	2485	2	+	213288308	213289549	1241	8	189005	1	64	NA	Deletion	Deletion															Variation_9977	Variation_9977	4	COVER				DHO007DHO009HG19	1	0	-	-	-	NM_001042599 [ERBB4];NM_005235 [ERBB4]	SI[1,1];SI[1,1]	-
DEL_1323	DHO007DHO009HG19	3414199	3	+	22954010	22956335	2325	3	+	22959411	22962061	2650	6	3076	1	14	NA	Deletion	Deletion																						DHO007DHO009HG19	1	0	-	-	-	-	-	-
DIFFSTRAND_332	DHO007DHO009HG19	4057054	3	-	43835162	43835447	285	3	+	43837344	43839300	1956	3	2182	2	14	NA	UnpairedInversion	UnpairedInversion																						DHO007DHO009HG19	1	0	-	-	-	-	-	-
DIFFCHROM_513	DHO007DHO009HG19	3929295	3	-	59579975	59581407	1432	17	+	45279268	45280321	1053	4	NA	6	139	NA	IsolatedTranslocation	complex																						DHO007DHO009HG19	1	0	-	-	-	-	-	-
TANDEM_129	DHO007DHO009HG19	3423027	3	+	59580469	59583131	2662	3	+	55037558	55038521	963	14	4545573	6	83	NA	TandemDuplication	complex															Variation_3430	Variation_3430	3	COVER				DHO007DHO009HG19	1	0	-	-	-	-	-	-
DEL_1325	DHO007DHO009HG19	3417166	3	+	60452780	60455307	2527	3	+	60478513	60481080	2567	21	23206	1	76	NA	Deletion	Deletion																						DHO007DHO009HG19	1	0	-	-	-	NM_001166243 [FHIT];NM_002012 [FHIT]	SI[5,5];SI[5,5]	-
DIFFSTRAND_333	DHO007DHO009HG19	3235432	3	+	69238530	69240251	1721	3	-	69241525	69241852	327	11	1601	2	76	NA	UnpairedInversion	UnpairedInversion																						DHO007DHO009HG19	1	0	-	-	-	-	-	-
DIFFSTRAND_334	DHO007DHO009HG19	4059117	3	-	69241560	69241920	360	3	+	69243323	69245370	2047	9	1763	2	96	NA	UnpairedInversion	UnpairedInversion																						DHO007DHO009HG19	1	0	-	-	-	-	-	-
DIFFCHROM_556	DHO007DHO009HG19	3259180	3	+	69765933	69768043	2110	10	-	26839548	26841051	1503	11	NA	1	163	NA	IsolatedTranslocation	IsolatedTranslocation																						DHO007DHO009HG19	1	0	-	-	-	-	-	-
DIFFCHROM_557	DHO007DHO009HG19	3562906	3	+	75792856	75793943	1087	5	+	27667924	27668148	224	5	NA	2	144	NA	IsolatedTranslocation	IsolatedTranslocation															Variation_7418			SEPARATE				DHO007DHO009HG19	1	0	-	-	-	-	-	-
DEL_1327	DHO007DHO009HG19	3419021	3	+	85781640	85784723	3083	3	+	85967791	85970742	2951	27	183068	1	120	NA	Deletion	Deletion																						DHO007DHO009HG19	1	0	-	NM_001167674 [CADM2];NM_001167675 [CADM2];NM_153184 [CADM2]	II[1,5];II[2,6];II[1,5]	-	-	-
DEL_1331	DHO007DHO009HG19	3420414	3	+	116234579	116237096	2517	3	+	116826526	116829516	2990	14	589430	1	198	NA	Deletion	Deletion															Variation_3445	Variation_3445	42	PARTIAL				DHO007DHO009HG19	1	1	NR_015391 [LOC285194]-	-	-	-	-	-
DEL_1332	DHO007DHO009HG19	3420419	3	+	116371300	116372664	1364	3	+	116394092	116396212	2120	4	21428	1	40	NA	Deletion	Deletion																						DHO007DHO009HG19	1	0	-	-	-	-	-	-
DEL_1333	DHO007DHO009HG19	3420431	3	+	116696310	116698318	2008	3	+	117096186	117098210	2024	14	397868	1	557	EE	Deletion	Deletion																						DHO007DHO009HG19	1	0	-	-	-	-	-	-
DEL_1334	DHO007DHO009HG19	3420535	3	+	119347956	119350544	2588	3	+	119354662	119356054	1392	13	4118	1	13	NA	Deletion	Deletion																						DHO007DHO009HG19	1	0	-	-	-	-	-	-
DEL_1335	DHO007DHO009HG19	3421264	3	+	142800391	142803662	3271	3	+	142813266	142815726	2460	9	9604	1	112	NA	Deletion	Deletion															Variation_3452	Variation_3452	3	WITHIN				DHO007DHO009HG19	1	0	-	-	-	-	-	-
DEL_1338	DHO007DHO009HG19	3421898	3	+	174885563	174887346	1783	3	+	174892217	174894589	2372	14	4871	2	16	NA	Deletion	Deletion															Variation_4363	Variation_4363	2	WITHIN				DHO007DHO009HG19	1	0	-	NM_207015 [NAALADL2]	SI[2,2]	-	-	-
DIFFCHROM_559	DHO007DHO009HG19	3514318	3	+	187726187	187727519	1332	6	-	93096761	93097138	377	3	NA	2	168	NA	IsolatedTranslocation	IsolatedTranslocation																Variation_9542		SEPARATE				DHO007DHO009HG19	1	0	-	-	-	-	-	-
DEL_1340	DHO007DHO009HG19	4537689	4	+	13390339	13391361	1022	4	+	13497262	13498796	1534	4	105901	1	120	NA	Deletion	Deletion																						DHO007DHO009HG19	1	0	-	-	-	-	-	-
DEL_1341	DHO007DHO009HG19	4540202	4	+	40566827	40568289	1462	4	+	40576136	40577334	1198	5	7847	1	127	NA	Deletion	Deletion															Variation_3492	Variation_3492	3	WITHIN				DHO007DHO009HG19	1	0	-	-	-	NM_001098634 [RBM47]	SI[1,1]	-
DIFFSTRAND_336	DHO007DHO009HG19	4926510	4	-	45472476	45475274	2798	4	+	47250654	47253468	2814	8	1778178	1	279	NA	UnpairedInversion	UnpairedInversion																						DHO007DHO009HG19	1	0	-	-	-	-	-	-
DEL_205	DHO007DHO009HG19	4541498	4	+	59427387	59427652	265	4	+	59435623	59435768	145	3	7971	2	17	NA	Deletion	Deletion																			DHO004HG19			DHO007DHO009HG19	2	0	-	-	-	-	-	-
DIFFSTRAND_337	DHO007DHO009HG19	4418190	4	+	64826781	64828490	1709	4	-	64853842	64855661	1819	8	27171	1	82	NA	UnpairedInversion	UnpairedInversion																						DHO007DHO009HG19	1	0	-	-	-	-	-	-
DIFFCHROM_560	DHO007DHO009HG19	5100728	4	-	69006241	69007819	1578	11	+	6055752	6055912	160	3	NA	1	41	NA	IsolatedTranslocation	IsolatedTranslocation															Variation_8448			SEPARATE				DHO007DHO009HG19	1	0	-	-	-	-	-	-
DIFFSTRAND_338	DHO007DHO009HG19	4418420	4	+	69013574	69016160	2586	4	-	69036087	69039000	2913	23	22840	1	122	NA	UnpairedInversion	UnpairedInversion																						DHO007DHO009HG19	1	0	-	-	-	-	-	-
DEL_1347	DHO007DHO009HG19	4543889	4	+	85133471	85136276	2805	4	+	86215459	86218430	2971	23	1079183	1	35	NA	Deletion	Deletion																						DHO007DHO009HG19	1	4	NM_006168 [NKX6-1];NM_001263 [CDS1];NM_014991 [WDFY3];NR_015359 [NCRNA00247]-	-	-	-	-	-
DIFFCHROM_561	DHO007DHO009HG19	5064950	4	-	85731459	85733616	2157	6	+	118052738	118054355	1617	4	NA	1	85	NA	IsolatedTranslocation	IsolatedTranslocation																						DHO007DHO009HG19	1	0	-	-	-	-	-	-
DEL_1348	DHO007DHO009HG19	4544008	4	+	86562980	86566448	3468	4	+	86593557	86596055	2498	23	27109	1	128	NA	Deletion	Deletion																						DHO007DHO009HG19	1	0	-	NM_001025616 [ARHGAP24]	SI[2,2]	-	-	-
DEL_219	DHO007DHO009HG19	4544553	4	+	92158180	92159589	1409	4	+	92163115	92164231	1116	6	3526	1	1168	EE	Deletion	Deletion															Variation_23740	Variation_23740	35	COVER	DHO004HG19		DHO005HG19	DHO007DHO009HG19	3	0	-	NM_001145065 [FAM190A]	SI[10,10]	-	-	-
DIFFCHROM_562	DHO007DHO009HG19	4370618	4	+	95518628	95518735	107	7	+	46906232	46907351	1119	3	NA	1	101	NA	IsolatedTranslocation	IsolatedTranslocation																						DHO007DHO009HG19	1	0	-	-	-	-	-	NM_001011513 [PDLIM5];NM_006457 [PDLIM5];NR_024179 [PDLIM5]
DIFFSTRAND_340	DHO007DHO009HG19	4931773	4	-	112007444	112007810	366	4	+	112009741	112011417	1676	7	2297	1	15	NA	UnpairedInversion	UnpairedInversion																						DHO007DHO009HG19	1	0	-	-	-	-	-	-
DEL_1112	DHO007DHO009HG19	4546509	4	+	124940238	124942272	2034	4	+	124945256	124947094	1838	11	2984	1	15	NA	Deletion	Deletion															Variation_0050	Variation_0050	1	WITHIN			DHO005HG19	DHO007DHO009HG19	2	0	-	-	-	-	-	-
DIFFSTRAND_341	DHO007DHO009HG19	4422825	4	+	127992990	127995280	2290	4	-	140554175	140556733	2558	15	12561453	1	134	NA	UnpairedInversion	UnpairedInversion																						DHO007DHO009HG19	1	0	-	-	-	-	-	-
DEL_1350	DHO007DHO009HG19	4546647	4	+	128278638	128280922	2284	4	+	142729062	142730164	1102	6	14448140	1	88	NA	Deletion	Deletion															Variation_4419	Variation_4419	17	PARTIAL				DHO007DHO009HG19	1	56	NM_015693 [INTU];NM_031291 [SLC25A31];NM_014278 [HSPA4L];NM_001190799 [PLK4];NM_014264 [PLK4];NM_001190801 [PLK4];NM_152778 [MFSD8];NM_001039717 [C4orf29];NM_018078 [LARP1B];NM_032239 [LARP1B];NM_178043 [LARP1B];NM_006320 [PGRMC2];NM_024900 [PHF17];NM_199320 [PHF17];NM_144643 [SCLT1];NM_173487 [C4orf33];NM_001099783 [C4orf33];NM_020815 [PCDH10];NM_032961 [PCDH10];NM_001114734 [PABPC4L];NM_019035 …	-	-	-	-	-
DIFFCHROM_563	DHO007DHO009HG19	4704208	4	+	128965097	128965300	203	17	+	49978250	49980680	2430	5	NA	1	85	NA	IsolatedTranslocation	IsolatedTranslocation																						DHO007DHO009HG19	1	0	-	-	-	-	-	-
DIFFSTRAND_342	DHO007DHO009HG19	4932842	4	-	137754040	137755764	1724	4	+	140269717	140271697	1980	7	2515677	1	162	NA	UnpairedInversion	UnpairedInversion																						DHO007DHO009HG19	1	0	-	-	-	-	-	-
DIFFSTRAND_343	DHO007DHO009HG19	4423760	4	+	161544801	161545508	707	4	-	161545898	161546325	427	3	817	1	169	NA	UnpairedInversion	UnpairedInversion																						DHO007DHO009HG19	1	0	-	-	-	-	-	-
DEL_261	DHO007DHO009HG19	4547813	4	+	190796186	190798609	2423	4	+	190801094	190804347	3253	10	2485	2	14	NA	Deletion	Deletion															Variation_4426	Variation_4426	2	WITHIN	DHO004HG19		DHO005HG19	DHO007DHO009HG19	3	0	-	-	-	-	-	-
DEL_1352	DHO007DHO009HG19	5227704	5	+	8371301	8374374	3073	5	+	10943844	10947222	3378	21	2569470	1	224	NA	Deletion	Deletion															Variation_7462	Variation_7462	11	COVER				DHO007DHO009HG19	1	11	NM_003966 [SEMA5A];NR_003689 [SNORD123];NM_019599 [TAS2R1];NR_027112 [LOC285692];NM_199133 [FAM173B];NM_012073 [CCT5];NM_138809 [CMBL];NM_005885 [MARCH6];NM_031916 [ROPN1L];NM_001164440 [ANKRD33B];NM_004394 [DAP]-	-	-	-	-	-
DIFFSTRAND_344	DHO007DHO009HG19	5860477	5	-	8395831	8398594	2763	5	+	8830621	8833615	2994	32	434790	1	44	NA	UnpairedInversion	UnpairedInversion																						DHO007DHO009HG19	1	0	-	-	-	-	-	-
DEL_1353	DHO007DHO009HG19	5227731	5	+	8507614	8509327	1713	5	+	12754044	12756843	2799	21	4244717	2	191	NA	Deletion	Deletion															Variation_7462	Variation_7462	6	COVER				DHO007DHO009HG19	1	12	NM_003966 [SEMA5A];NR_003689 [SNORD123];NM_019599 [TAS2R1];NR_027112 [LOC285692];NM_199133 [FAM173B];NM_012073 [CCT5];NM_138809 [CMBL];NM_005885 [MARCH6];NM_031916 [ROPN1L];NM_001164440 [ANKRD33B];NM_004394 [DAP];NM_001332 [CTNND2]-	-	-	-	-	-
DEL_1354	DHO007DHO009HG19	5229777	5	+	21608933	21611799	2866	5	+	21614799	21618048	3249	38	3000	1	25	NA	Deletion	Deletion																						DHO007DHO009HG19	1	0	-	-	-	-	-	-
DEL_1355	DHO007DHO009HG19	5230265	5	+	25818669	25821167	2498	5	+	25824336	25826990	2654	9	3169	1	14	NA	Deletion	Deletion																						DHO007DHO009HG19	1	0	-	-	-	-	-	-
DEL_1357	DHO007DHO009HG19	5231540	5	+	37252237	37254332	2095	5	+	37257943	37258909	966	11	3611	1	173	NA	Deletion	Deletion																						DHO007DHO009HG19	1	0	-	-	-	-	-	-
DIFFCHROM_567	DHO007DHO009HG19	6096558	5	-	44790315	44793629	3314	15	-	96999942	97003104	3162	8	NA	2	90	NA	IsolatedTranslocation	IsolatedTranslocation																						DHO007DHO009HG19	1	0	-	-	-	-	-	-
DIFFCHROM_569	DHO007DHO009HG19	5496788	5	+	44823693	44826372	2679	17	+	19892231	19893238	1007	8	NA	1	135	NA	IsolatedTranslocation	IsolatedTranslocation																						DHO007DHO009HG19	1	0	-	-	-	-	-	-
DIFFSTRAND_345	DHO007DHO009HG19	5865708	5	-	53122601	53122758	157	5	+	53127071	53129150	2079	7	4470	2	115	NA	UnpairedInversion	UnpairedInversion																						DHO007DHO009HG19	1	0	-	-	-	-	-	-
DEL_1358	DHO007DHO009HG19	5233496	5	+	60575353	60577697	2344	5	+	60612798	60615357	2559	8	35101	1	29	NA	Deletion	Deletion																						DHO007DHO009HG19	1	0	-	-	-	-	-	-
DEL_1359	DHO007DHO009HG19	5233576	5	+	61572689	61574712	2023	5	+	61577217	61579305	2088	6	2505	1	128	NA	Deletion	Deletion																						DHO007DHO009HG19	1	0	-	-	-	-	-	-
DIFFSTRAND_346	DHO007DHO009HG19	5867074	5	-	72592574	72593843	1269	5	+	113755230	113757310	2080	4	41162656	1	129	NA	UnpairedInversion	UnpairedInversion																						DHO007DHO009HG19	1	0	-	-	-	-	-	-
DIFFCHROM_570	DHO007DHO009HG19	6098150	5	-	73091873	73094095	2222	15	-	101520265	101522497	2232	10	NA	1	117	NA	IsolatedTranslocation	IsolatedTranslocation																Variation_8807		SEPARATE				DHO007DHO009HG19	1	0	-	-	-	-	-	NM_001080479 [RGNEF];NM_001177693 [RGNEF]
DEL_1360	DHO007DHO009HG19	5234393	5	+	73519610	73522725	3115	5	+	113619529	113622812	3283	15	40096804	1	22	NA	Deletion	Deletion															Variation_2587	Variation_2587	1	COVER				DHO007DHO009HG19	1	227	NM_003633 [ENC1];NM_000521 [HEXB];NM_032380 [GFM2];NM_170691 [GFM2];NM_170681 [GFM2];NM_014886 [NSA2];NM_015566 [FAM169A];NM_016591 [GCNT4];NM_001164443 [ANKRD31];NM_000859 [HMGCR];NM_001130996 [HMGCR];NM_001130105 [COL4A3BP];NM_005713 [COL4A3BP];NM_031361 [COL4A3BP];NM_016218 [POLK];NM_001099271 [POC5];NM_152408 [POC5];NM_014979 [SV2C];NM_006633 [IQGAP2];NM_004101 [F2RL2];NR_028375 [NCRUPAR];NM_…	-	-	-	-	-
DIFFSTRAND_347	DHO007DHO009HG19	5269864	5	+	73588177	73590649	2472	5	-	176158056	176161394	3338	16	102570745	1	29	NA	UnpairedInversion	UnpairedInversion																						DHO007DHO009HG19	1	0	-	-	-	-	-	-
DIFFSTRAND_348	DHO007DHO009HG19	5867175	5	-	73611760	73615161	3401	5	+	156696966	156699563	2597	38	83085206	1	42	NA	UnpairedInversion	UnpairedInversion																						DHO007DHO009HG19	1	0	-	-	-	-	-	-
DIFFSTRAND_349	DHO007DHO009HG19	5269870	5	+	73665027	73667980	2953	5	-	75612242	75615260	3018	15	1947280	1	75	NA	UnpairedInversion	UnpairedInversion																						DHO007DHO009HG19	1	0	-	-	-	-	-	-
DIFFCHROM_571	DHO007DHO009HG19	5880085	5	-	75241080	75243513	2433	6	-	44728540	44729205	665	4	NA	2	87	NA	IsolatedTranslocation	IsolatedTranslocation																						DHO007DHO009HG19	1	0	-	-	-	-	-	-
DIFFCHROM_572	DHO007DHO009HG19	6098315	5	-	75326320	75328648	2328	15	-	92895116	92896966	1850	10	NA	1	78	NA	IsolatedTranslocation	IsolatedTranslocation																						DHO007DHO009HG19	1	0	-	-	-	-	-	-
DIFFSTRAND_350	DHO007DHO009HG19	5270292	5	+	79046160	79046283	123	5	-	79046808	79048226	1418	3	1943	1	12	NA	UnpairedInversion	UnpairedInversion																						DHO007DHO009HG19	1	0	-	-	-	-	-	NM_153610 [CMYA5]
DIFFSTRAND_351	DHO007DHO009HG19	5867736	5	-	81065558	81067352	1794	5	+	176681141	176681412	271	4	95615583	2	163	NA	UnpairedInversion	UnpairedInversion																						DHO007DHO009HG19	1	0	-	-	-	-	-	-
DEL_1362	DHO007DHO009HG19	5234947	5	+	81074433	81077156	2723	5	+	133662337	133663810	1473	11	52585181	1	144	NA	Deletion	Deletion															Variation_3565	Variation_3565	1	COVER				DHO007DHO009HG19	1	284	NM_001131028 [ATG10];NM_031482 [ATG10];NM_001025 [RPS23];NM_001017971 [ATP6AP1L];NM_174909 [TMEM167A];NR_003139 [SCARNA18];NM_003401 [XRCC4];NM_022406 [XRCC4];NM_022550 [XRCC4];NM_001126336 [VCAN];NM_001164097 [VCAN];NM_001164098 [VCAN];NM_004385 [VCAN];NM_001884 [HAPLN1];NM_005711 [EDIL3];NR_003719 [NBPF22P];NM_001867 [COX7C];NR_036243 [MIR4280];NM_002890 [RASA1];NM_022650 [RASA1];NM_001239 [CCN…	-	-	-	-	-
DIFFSTRAND_352	DHO007DHO009HG19	5868326	5	-	90337816	90339904	2088	5	+	97114799	97116242	1443	11	6776983	1	304	EE	UnpairedInversion	UnpairedInversion																						DHO007DHO009HG19	1	0	-	-	-	-	-	NM_032119 [GPR98];NR_003149 [GPR98]
DIFFSTRAND_353	DHO007DHO009HG19	5271061	5	+	90690202	90692475	2273	5	-	91064110	91065190	1080	8	372715	1	90	NA	UnpairedInversion	UnpairedInversion																						DHO007DHO009HG19	1	0	-	-	-	-	-	NR_027435 [LOC100129716]
DEL_921	DHO007DHO009HG19	5236536	5	+	106322189	106324378	2189	5	+	106326862	106329045	2183	10	2484	1	14	NA	Deletion	Deletion																				DHO006DHO008HG19	DHO005HG19	DHO007DHO009HG19	3	0	-	-	-	-	-	-
TANDEM_141	DHO007DHO009HG19	5243714	5	+	113671666	113673953	2287	5	+	73473296	73476371	3075	27	40200657	1	78	NA	TandemDuplication	TandemDuplication															Variation_2587	Variation_2587	1	COVER				DHO007DHO009HG19	1	0	-	-	-	-	-	-
TANDEM_142	DHO007DHO009HG19	5243840	5	+	114978240	114979855	1615	5	+	81064942	81066309	1367	9	33914913	2	134	NA	TandemDuplication	TandemDuplication															Variation_4456	Variation_4456	9	PARTIAL				DHO007DHO009HG19	1	0	-	-	-	-	-	-
DIFFSTRAND_354	DHO007DHO009HG19	5869936	5	-	121691250	121693429	2179	5	+	171973319	171976131	2812	10	50282069	1	94	NA	UnpairedInversion	UnpairedInversion																						DHO007DHO009HG19	1	0	-	-	-	-	-	NM_005460 [SNCAIP]
DEL_1365	DHO007DHO009HG19	5237607	5	+	129587551	129590201	2650	5	+	129666134	129669147	3013	15	75933	1	113	NA	Deletion	Deletion															Variation_22593	Variation_22593	7	COVER				DHO007DHO009HG19	1	0	-	-	-	-	-	-
DIFFCHROM_573	DHO007DHO009HG19	5379634	5	+	133679986	133682746	2760	15	-	97909488	97910606	1118	7	NA	1	100	NA	IsolatedTranslocation	IsolatedTranslocation																Variation_29646		SEPARATE				DHO007DHO009HG19	1	0	-	-	-	-	-	-
DIFFSTRAND_355	DHO007DHO009HG19	5273480	5	+	147549981	147551589	1608	5	-	147554384	147554566	182	5	2977	2	23	NA	UnpairedInversion	UnpairedInversion																						DHO007DHO009HG19	1	0	-	-	-	-	-	NM_001001325 [SPINK14]
DIFFSTRAND_356	DHO007DHO009HG19	5870714	5	-	147554313	147554476	163	5	+	147556156	147557539	1383	5	1843	2	40	NA	UnpairedInversion	UnpairedInversion																						DHO007DHO009HG19	1	0	-	-	-	-	-	NM_001001325 [SPINK14]
DIFFSTRAND_357	DHO007DHO009HG19	5273688	5	+	157571370	157574336	2966	5	-	172720888	172723590	2702	30	15149254	2	59	NA	UnpairedInversion	UnpairedInversion																						DHO007DHO009HG19	1	0	-	-	-	-	-	-
DEL_1367	DHO007DHO009HG19	5238403	5	+	164823443	164825775	2332	5	+	165269680	165271818	2138	14	443905	1	197	NA	Deletion	Deletion															Variation_3585	Variation_3585	26	PARTIAL				DHO007DHO009HG19	1	0	-	-	-	-	-	-
DEL_1368	DHO007DHO009HG19	5238422	5	+	166195744	166198257	2513	5	+	166298188	166300150	1962	8	99931	1	80	NA	Deletion	Deletion																						DHO007DHO009HG19	1	0	-	-	-	-	-	-
TANDEM_144	DHO007DHO009HG19	5249936	5	+	172311437	172313996	2559	5	+	164602414	164604752	2338	13	7711582	1	104	NA	TandemDuplication	TandemDuplication															Variation_8499	Variation_8499	7	COVER				DHO007DHO009HG19	1	0	-	-	-	-	-	NM_001031711 [ERGIC1]
DIFFCHROM_575	DHO007DHO009HG19	5891039	5	-	176127993	176130960	2967	6	-	42487887	42489880	1993	15	NA	2	152	NA	IsolatedTranslocation	IsolatedTranslocation																						DHO007DHO009HG19	1	0	-	-	-	-	-	-
DIFFCHROM_576	DHO007DHO009HG19	5849121	5	-	179505034	179507598	2564	15	+	98307083	98310693	3610	31	NA	2	131	NA	IsolatedTranslocation	IsolatedTranslocation																						DHO007DHO009HG19	1	0	-	-	-	-	-	-
TANDEM_143	DHO007DHO009HG19	5250714	5	+	179512710	179516195	3485	5	+	172718715	172722214	3499	26	6797480	2	174	NA	TandemDuplication	TandemDuplication															Variation_2610	Variation_2610	6	COVER				DHO007DHO009HG19	1	0	-	-	-	-	-	-
DIFFCHROM_577	DHO007DHO009HG19	6170623	6	+	195544	197634	2090	15	+	92883558	92886630	3072	13	NA	1	71	NA	IsolatedTranslocation	IsolatedTranslocation															Variation_30226			SEPARATE				DHO007DHO009HG19	1	0	-	-	-	-	-	-
DEL_1370	DHO007DHO009HG19	6360086	6	+	430526	432781	2255	6	+	2652565	2654930	2365	16	2219784	1	86	NA	Deletion	Deletion															Variation_3593	Variation_3593	47	PARTIAL				DHO007DHO009HG19	1	9	NM_018303 [EXOC2];NM_148959 [HUS1B];NR_027115 [LOC285768];NR_027116 [LOC285768];NM_033260 [FOXQ1];NM_001452 [FOXF2];NM_001453 [FOXC1];NM_001500 [GMDS];NM_152554 [C6orf195]-	-	-	-	-	-
DIFFCHROM_578	DHO007DHO009HG19	6464436	6	+	13191069	13191422	353	17	+	64639631	64640649	1018	3	NA	1	127	NA	IsolatedTranslocation	IsolatedTranslocation																						DHO007DHO009HG19	1	0	-	-	-	-	-	NM_030948 [PHACTR1]
DIFFSTRAND_362	DHO007DHO009HG19	6240041	6	+	18326407	18329197	2790	6	-	18773568	18776711	3143	21	447514	1	168	NA	UnpairedInversion	UnpairedInversion																						DHO007DHO009HG19	1	0	-	-	-	-	-	-
DEL_1373	DHO007DHO009HG19	6362444	6	+	18365194	18367203	2009	6	+	18457355	18459786	2431	12	90152	1	155	NA	Deletion	Deletion																						DHO007DHO009HG19	1	0	-	-	-	-	-	-
DEL_1375	DHO007DHO009HG19	6363613	6	+	27743477	27746544	3067	6	+	27762686	27764258	1572	19	16142	2	93	NA	Deletion	Deletion																						DHO007DHO009HG19	1	0	-	-	-	-	-	-
DIFFSTRAND_363	DHO007DHO009HG19	6241133	6	+	27765325	27767164	1839	6	-	45666431	45668705	2274	15	17901541	2	127	NA	UnpairedInversion	UnpairedInversion																						DHO007DHO009HG19	1	0	-	-	-	-	-	-
DIFFSTRAND_65	DHO007DHO009HG19	6736037	6	-	31009257	31009725	468	6	+	31010597	31012594	1997	9	1340	1	154	NA	UnpairedInversion	UnpairedInversion																Variation_29407		SEPARATE	DHO004HG19		DHO005HG19	DHO007DHO009HG19	3	0	-	-	-	-	-	-
DIFFCHROM_579	DHO007DHO009HG19	6225896	6	+	33748564	33751297	2733	7	+	94229	96736	2507	21	NA	1	155	NA	IsolatedTranslocation	IsolatedTranslocation																Variation_29778		SEPARATE				DHO007DHO009HG19	1	0	-	-	-	-	-	-
DIFFSTRAND_359	DHO007DHO009HG19	6737012	6	-	42459913	42460706	793	6	+	42492540	42494807	2267	9	32627	2	132	NA	UnpairedInversion	UnpairedInversion																						DHO007DHO009HG19	1	0	-	-	-	-	-	-
DEL_1361	DHO007DHO009HG19	6364897	6	+	42626754	42628297	1543	6	+	44729511	44730287	776	8	2101214	2	18	NA	Deletion	Deletion															Variation_9530	Variation_9530	1	COVER				DHO007DHO009HG19	1	93	NM_000322 [PRPH2];NM_003192 [TBCC];NM_015349 [KIAA0240];NM_198486 [RPL7L1];NM_001008739 [C6orf226];NM_138296 [PTCRA];NM_006586 [CNPY3];NM_018960 [GNMT];NM_000287 [PEX6];NM_006245 [PPP2R5D];NM_180976 [PPP2R5D];NM_180977 [PPP2R5D];NM_014623 [MEA1];NM_057161 [KLHDC3];NM_033112 [RRP36];NM_001168370 [CUL7];NM_014780 [CUL7];NM_015950 [MRPL2];NM_138343 [KLC4];NM_201521 [KLC4];NM_201523 [KLC4];NM_201522 …	-	-	-	-	NM_015255 [UBR2]
DIFFCHROM_580	DHO007DHO009HG19	6174090	6	+	42823116	42825538	2422	15	+	92906646	92907580	934	8	NA	1	133	NA	IsolatedTranslocation	IsolatedTranslocation																						DHO007DHO009HG19	1	0	-	-	-	-	-	NM_015349 [KIAA0240]
DIFFSTRAND_364	DHO007DHO009HG19	6738121	6	-	57461776	57464834	3058	6	+	57465080	57468428	3348	3	3304	1	191	NA	UnpairedInversion	UnpairedInversion																						DHO007DHO009HG19	1	0	-	-	-	-	-	NM_000947 [PRIM2]
DIFFCHROM_581	DHO007DHO009HG19	6866678	6	-	58593422	58594960	1538	12	+	113269424	113269948	524	4	NA	2	32	NA	IsolatedTranslocation	IsolatedTranslocation															Variation_0287			SEPARATE				DHO007DHO009HG19	1	0	-	-	-	-	-	-
DEL_354	DHO007DHO009HG19	6366203	6	+	64664686	64666787	2101	6	+	64669162	64671718	2556	6	2375	1	92	NA	Deletion	Deletion																			DHO004HG19			DHO007DHO009HG19	2	0	-	-	-	NM_001142800 [EYS]	SI[35,35]	-
DEL_934	DHO007DHO009HG19	6366328	6	+	68100210	68100548	338	6	+	68112316	68112645	329	6	11768	2	14	NA	Deletion	Deletion																				DHO006DHO008HG19		DHO007DHO009HG19	2	0	-	-	-	-	-	-
DIFFCHROM_583	DHO007DHO009HG19	6545694	6	-	68101308	68101486	178	14	+	19036996	19038700	1704	4	NA	2	15	NA	IsolatedTranslocation	IsolatedTranslocation																						DHO007DHO009HG19	1	0	-	-	-	-	-	-
DIFFSTRAND_365	DHO007DHO009HG19	6738551	6	-	71816472	71819617	3145	6	+	123875887	123878983	3096	9	52059415	1	42	NA	UnpairedInversion	UnpairedInversion																						DHO007DHO009HG19	1	0	-	-	-	-	-	-
DIFFSTRAND_366	DHO007DHO009HG19	6243962	6	+	71827106	71829728	2622	6	-	71835443	71837733	2290	6	8005	1	76	NA	UnpairedInversion	UnpairedInversion																						DHO007DHO009HG19	1	0	-	-	-	-	-	-
DIFFCHROM_584	DHO007DHO009HG19	6632666	6	-	101866574	101869316	2742	12	-	70150187	70152117	1930	14	NA	1	166	NA	IsolatedTranslocation	IsolatedTranslocation																						DHO007DHO009HG19	1	0	-	-	-	-	-	NM_001166247 [GRIK2];NM_021956 [GRIK2];NM_175768 [GRIK2]
DEL_1383	DHO007DHO009HG19	6367615	6	+	108608938	108610608	1670	6	+	108615676	108617447	1771	11	5068	1	82	NA	Deletion	Deletion															Variation_4505	Variation_4505	2	WITHIN				DHO007DHO009HG19	1	0	-	-	-	-	-	-
DIFFCHROM_497	DHO007DHO009HG19	6477721	6	+	119558580	119558711	131	16	+	33950191	33951118	927	10	NA	152	107	NA	IsolatedTranslocation	complex																Variation_8825		SEPARATE				DHO007DHO009HG19	1	0	-	-	-	-	-	-
DEL_1386	DHO007DHO009HG19	6368093	6	+	124161770	124162565	795	6	+	131270805	131271906	1101	4	7108240	1	81	NA	Deletion	Deletion															Variation_3638	Variation_3638	2	COVER				DHO007DHO009HG19	1	39	NR_026876 [STL];NM_152553 [RNF217];NM_001003396 [TPD52L1];NM_001003397 [TPD52L1];NM_003287 [TPD52L1];NM_001003395 [TPD52L1];NM_016063 [HDDC2];NM_012259 [HEY2];NM_001122842 [NCOA7];NM_181782 [NCOA7];NM_138571 [HINT3];NM_001031712 [TRMT11];NM_001012507 [CENPW];NM_032784 [RSPO3];NM_030963 [RNF146];NM_001002030 [ECHDC1];NM_001105544 [ECHDC1];NM_001105545 [ECHDC1];NM_001139510 [ECHDC1];NM_018479 [ECHD…	-	-	-	-	NM_001040214 [NKAIN2];NM_153355 [NKAIN2]
DIFFCHROM_585	DHO007DHO009HG19	6211585	6	+	131489890	131492290	2400	18	-	64035020	64037228	2208	4	NA	1	89	NA	IsolatedTranslocation	IsolatedTranslocation																Variation_5060		SEPARATE				DHO007DHO009HG19	1	0	-	-	-	-	-	NM_016377 [AKAP7]
DEL_1153	DHO007DHO009HG19	6368342	6	+	136589441	136593163	3722	6	+	136599352	136599870	518	3	6189	1	13	NA	Deletion	Deletion																					DHO005HG19	DHO007DHO009HG19	2	0	-	-	-	NM_001077440 [BCLAF1];NM_001077441 [BCLAF1];NM_014739 [BCLAF1]	EE[8,4];EE[8,4];EE[8,4]	-
DEL_1389	DHO007DHO009HG19	6368482	6	+	146769237	146771345	2108	6	+	146777635	146779600	1965	9	6290	1	390	EE	Deletion	Deletion															Variation_0092	Variation_0092	3	WITHIN				DHO007DHO009HG19	1	0	-	-	-	-	-	-
DEL_1391	DHO007DHO009HG19	6368605	6	+	162406529	162408662	2133	6	+	162437073	162437730	657	5	28411	1	102	NA	Deletion	Deletion															Variation_8532	Variation_8532	7	WITHIN				DHO007DHO009HG19	1	0	-	-	-	NM_004562 [PARK2];NM_013987 [PARK2];NM_013988 [PARK2]	SI[5,5];SI[4,4];SI[2,2]	-
DEL_380	DHO007DHO009HG19	6368625	6	+	167486842	167488039	1197	6	+	167491693	167492852	1159	8	3654	1	14	NA	Deletion	Deletion															Variation_8538	Variation_8538	2	WITHIN	DHO004HG19			DHO007DHO009HG19	2	0	-	-	-	-	-	-
DEL_1393	DHO007DHO009HG19	6937188	7	+	1164638	1167205	2567	7	+	1169769	1171864	2095	7	2564	1	574	EE	Deletion	Deletion															Variation_0093	Variation_0093	2	WITHIN				DHO007DHO009HG19	1	0	-	-	-	NM_001134395 [C7orf50];NM_001134396 [C7orf50];NM_032350 [C7orf50]	SI[1,1];SI[1,1];SI[1,1]	-
DEL_1394	DHO007DHO009HG19	6938095	7	+	9673442	9676096	2654	7	+	9679570	9683052	3482	25	3474	1	16	NA	Deletion	Deletion																						DHO007DHO009HG19	1	0	-	-	-	-	-	-
DEL_1395	DHO007DHO009HG19	6939960	7	+	25868076	25871145	3069	7	+	25890427	25893335	2908	30	19282	1	16	NA	Deletion	Deletion																						DHO007DHO009HG19	1	0	-	-	-	-	-	-
DEL_1396	DHO007DHO009HG19	6939962	7	+	25899159	25902129	2970	7	+	25913657	25915970	2313	24	11528	1	14	NA	Deletion	Deletion																						DHO007DHO009HG19	1	0	-	-	-	-	-	-
DIFFSTRAND_369	DHO007DHO009HG19	7430549	7	-	31586796	31587045	249	7	+	31593286	31594657	1371	4	6490	3	15	NA	UnpairedInversion	UnpairedInversion																						DHO007DHO009HG19	1	0	-	-	-	-	-	NM_194300 [CCDC129]
DIFFSTRAND_368	DHO007DHO009HG19	7180540	7	+	31586851	31586995	144	7	-	31587610	31588675	1065	3	1680	3	23	NA	UnpairedInversion	UnpairedInversion																						DHO007DHO009HG19	1	0	-	-	-	-	-	NM_194300 [CCDC129]
DEL_398	DHO007DHO009HG19	6940583	7	+	31587874	31589700	1826	7	+	31592387	31594870	2483	8	2687	3	14	NA	Deletion	Deletion																			DHO004HG19		DHO005HG19	DHO007DHO009HG19	3	0	-	NM_194300 [CCDC129]	SI[1,1]	-	-	-
DEL_1397	DHO007DHO009HG19	6941169	7	+	38119758	38122435	2677	7	+	38196804	38199834	3030	18	74369	1	87	NA	Deletion	Deletion																						DHO007DHO009HG19	1	0	-	-	-	-	-	-
DEL_1399	DHO007DHO009HG19	6941866	7	+	46110994	46113536	2542	7	+	46115734	46118346	2612	16	2198	1	13	NA	Deletion	Deletion																						DHO007DHO009HG19	1	0	-	-	-	-	-	-
DIFFCHROM_586	DHO007DHO009HG19	6877326	7	+	56702615	56703290	675	22	+	30581906	30582661	755	3	NA	1	81	NA	IsolatedTranslocation	IsolatedTranslocation															Variation_8558			SEPARATE				DHO007DHO009HG19	1	0	-	-	-	-	-	-
DEL_1401	DHO007DHO009HG19	6942822	7	+	63296491	63296608	117	7	+	67429513	67431130	1617	5	4132905	1	231	NA	Deletion	Deletion															Variation_5239	Variation_5239	22	COVER				DHO007DHO009HG19	1	49	NM_001159522 [ZNF727];NM_001159524 [ZNF735];NM_153363 [ZNF679];NM_001170905 [ZNF736];NR_029404 [LOC649395];NM_178558 [ZNF680];NM_001130022 [ZNF680];NR_033245 [LOC641746];NM_001013746 [ZNF107];NM_016220 [ZNF107];NM_001160183 [ZNF138];NM_006524 [ZNF138];NR_027660 [ZNF138];NR_027661 [ZNF138];NR_002789 [LOC168474];NM_021148 [ZNF273];NR_003099 [ZNF273];NM_015852 [ZNF117];NM_001007253 [ERV3];NR_033416 …	-	-	-	-	-
DIFFCHROM_587	DHO007DHO009HG19	7411587	7	-	64890278	64892270	1992	19	+	28311811	28314141	2330	3	NA	1	1005	EE	IsolatedTranslocation	IsolatedTranslocation															Variation_29783	Variation_7199		SEPARATE				DHO007DHO009HG19	1	0	-	-	-	-	-	-
DIFFCHROM_588	DHO007DHO009HG19	7004174	7	+	65210887	65211620	733	10	+	34535511	34536565	1054	4	NA	1	147	NA	IsolatedTranslocation	IsolatedTranslocation															Variation_9059			SEPARATE				DHO007DHO009HG19	1	0	-	-	-	-	-	-
DIFFSTRAND_370	DHO007DHO009HG19	7432936	7	-	65897542	65898826	1284	7	+	66259835	66260437	602	3	362293	3	532	Others	Insertion;UnpairedInversion	Insertion							Insertion_39	F2BSameChrRevTrans	chr7:66255875..66258631	chr7:65897542..66030408	chr7:66259835..66260437	1204	132866	7182981								DHO007DHO009HG19	1	0	-	-	-	-	-	-
TANDEM_146	DHO007DHO009HG19	6947279	7	+	66132729	66135533	2804	7	+	63356827	63358148	1321	8	2778706	1	149	NA	TandemDuplication	TandemDuplication															Variation_5239	Variation_5239	33	COVER				DHO007DHO009HG19	1	0	-	-	-	-	-	-
DIFFSTRAND_372	DHO007DHO009HG19	7183003	7	+	66372374	66374440	2066	7	-	67311903	67314414	2511	11	939974	1	146	NA	UnpairedInversion	UnpairedInversion																						DHO007DHO009HG19	1	0	-	-	-	-	-	-
DIFFCHROM_517	DHO007DHO009HG19	7103892	7	+	67245508	67248427	2919	17	+	45423911	45426260	2349	15	NA	2	106	NA	IsolatedTranslocation	IsolatedTranslocation																						DHO007DHO009HG19	1	0	-	-	-	-	-	-
DIFFCHROM_589	DHO007DHO009HG19	7004382	7	+	67624943	67627102	2159	10	+	26831942	26834985	3043	16	NA	1	211	NA	IsolatedTranslocation	IsolatedTranslocation																						DHO007DHO009HG19	1	0	-	-	-	-	-	-
DIFFCHROM_590	DHO007DHO009HG19	7004385	7	+	67639787	67640998	1211	10	+	30605005	30606235	1230	3	NA	1	138	NA	IsolatedTranslocation	IsolatedTranslocation																						DHO007DHO009HG19	1	0	-	-	-	-	-	-
DIFFCHROM_591	DHO007DHO009HG19	7150740	7	+	67711233	67714761	3528	10	-	27423725	27427213	3488	31	NA	2	122	NA	IsolatedTranslocation	IsolatedTranslocation																						DHO007DHO009HG19	1	0	-	-	-	-	-	-
DIFFCHROM_592	DHO007DHO009HG19	7151408	7	+	81785999	81788115	2116	10	-	60902412	60902936	524	9	NA	2	77	NA	Insertion;IsolatedTranslocation	Insertion							Insertion_44	R2LDiffChrRevTrans	chr7:81785999..81788115	chr10:60902412..60902936	chr7:81790140..81791884	2025	524	7465842								DHO007DHO009HG19	1	0	-	-	-	-	-	-
DIFFCHROM_593	DHO007DHO009HG19	7465842	7	-	81790140	81791884	1744	10	+	60902512	60902926	414	13	NA	2	28	NA	Insertion;IsolatedTranslocation	Insertion							Insertion_44	R2LDiffChrRevTrans	chr7:81785999..81788115	chr10:60902412..60902936	chr7:81790140..81791884	2025	524	7151408								DHO007DHO009HG19	1	0	-	-	-	-	-	-
DEL_1403	DHO007DHO009HG19	6945356	7	+	146191166	146192479	1313	7	+	146705287	146707616	2329	10	512808	1	45	NA	Deletion	Deletion															Variation_10219	Variation_10219	6	COVER				DHO007DHO009HG19	1	0	-	NM_014141 [CNTNAP2]	II[1,3]	-	-	-
DEL_1404	DHO007DHO009HG19	6945360	7	+	146723884	146725219	1335	7	+	147286888	147289465	2577	13	561669	1	100	NA	Deletion	Deletion															Variation_7613	Variation_7613	4	COVER				DHO007DHO009HG19	1	2	NR_031690 [MIR548I4];NR_031645 [MIR548F4]-	NM_014141 [CNTNAP2]	II[3,12]	-	-	-
DEL_433	DHO007DHO009HG19	6945407	7	+	155135686	155138119	2433	7	+	155140967	155142646	1679	6	2848	1	97	NA	Deletion	Deletion																			DHO004HG19			DHO007DHO009HG19	2	0	-	-	-	-	-	-
DIFFSTRAND_374	DHO007DHO009HG19	7904514	8	-	36622817	36623300	483	8	+	58272663	58274821	2158	5	21649846	1	70	NA	UnpairedInversion	UnpairedInversion																						DHO007DHO009HG19	1	0	-	-	-	-	-	-
DEL_1410	DHO007DHO009HG19	7598487	8	+	47370128	47372489	2361	8	+	47377914	47380048	2134	16	5425	1	139	NA	Deletion	Deletion																						DHO007DHO009HG19	1	0	-	-	-	-	-	-
DEL_465	DHO007DHO009HG19	7600719	8	+	82042157	82044271	2114	8	+	82046857	82048924	2067	7	2586	1	13	NA	Deletion	Deletion																			DHO004HG19			DHO007DHO009HG19	2	0	-	-	-	-	-	-
DIFFSTRAND_375	DHO007DHO009HG19	7908962	8	-	125639483	125640114	631	8	+	143747124	143749232	2108	7	18107641	1	48	NA	UnpairedInversion	UnpairedInversion																						DHO007DHO009HG19	1	0	-	-	-	-	-	-
DIFFSTRAND_376	DHO007DHO009HG19	7616180	8	+	126291324	126294436	3112	8	-	127132668	127135319	2651	13	840883	1	149	NA	UnpairedInversion	UnpairedInversion																						DHO007DHO009HG19	1	0	-	-	-	-	-	NM_173685 [NSMCE2]
DIFFSTRAND_377	DHO007DHO009HG19	7909016	8	-	127638847	127641342	2495	8	+	146225646	146228030	2384	10	18586799	1	111	NA	UnpairedInversion	UnpairedInversion																						DHO007DHO009HG19	1	0	-	-	-	-	-	-
DIFFSTRAND_378	DHO007DHO009HG19	7616335	8	+	140507110	140510270	3160	8	-	140609825	140612903	3078	38	102633	2	20	NA	Inversion;UnpairedInversion	Inversion	chr8:140507110..140510270	chr8:140510405..140612903	chr8:140613027..140615739	102757	102498	7909171																DHO007DHO009HG19	1	0	-	-	-	-	-	-
DIFFSTRAND_379	DHO007DHO009HG19	7909171	8	-	140510405	140512739	2334	8	+	140613027	140615739	2712	29	102622	2	123	NA	Inversion;UnpairedInversion	Inversion	chr8:140507110..140510270	chr8:140510405..140612903	chr8:140613027..140615739	102757	102498	7616335																DHO007DHO009HG19	1	0	-	-	-	-	-	-
TANDEM_149	DHO007DHO009HG19	7609631	8	+	145023703	145024761	1058	8	+	124459863	124461335	1472	4	20564898	1	151	NA	TandemDuplication	TandemDuplication															Variation_30303	Variation_30303	36	PARTIAL				DHO007DHO009HG19	1	0	-	-	-	-	-	-
DEL_1415	DHO007DHO009HG19	8128576	9	+	9447985	9450712	2727	9	+	9638223	9640963	2740	15	187511	1	24	NA	Deletion	Deletion																						DHO007DHO009HG19	1	0	-	-	-	NM_002839 [PTPRD]	II[8,7]	-
DEL_1416	DHO007DHO009HG19	8129186	9	+	19668805	19671665	2860	9	+	19673615	19676452	2837	9	1950	1	13	NA	Deletion	Deletion																						DHO007DHO009HG19	1	0	-	-	-	NM_001193288 [SLC24A2];NM_020344 [SLC24A2]	SI[2,2];SI[2,2]	-
DIFFCHROM_143	DHO007DHO009HG19	8037830	9	+	35883920	35884022	102	11	+	81873546	81874510	964	6	NA	1	147	NA	IsolatedTranslocation	IsolatedTranslocation																			DHO004HG19	DHO006DHO008HG19	DHO005HG19	DHO007DHO009HG19	4	0	-	-	-	-	-	-
DIFFSTRAND_83	DHO007DHO009HG19	8344466	9	-	76898134	76898321	187	9	+	76899546	76901117	1571	9	1412	2	16	NA	UnpairedInversion	UnpairedInversion															Variation_29395			SEPARATE	DHO004HG19			DHO007DHO009HG19	2	0	-	-	-	-	-	-
DEL_1418	DHO007DHO009HG19	8130515	9	+	78001264	78004272	3008	9	+	78011839	78014283	2444	18	7567	1	35	NA	Deletion	Deletion																						DHO007DHO009HG19	1	0	-	-	-	-	-	-
DIFFCHROM_599	DHO007DHO009HG19	8190056	9	+	100002982	100005094	2112	13	-	41489712	41492298	2586	4	NA	1	1340	Others	IsolatedTranslocation	IsolatedTranslocation																						DHO007DHO009HG19	1	0	-	-	-	-	-	NR_036526 [LOC100499484];NR_036527 [LOC57653];NR_036528 [LOC57653];NR_036529 [LOC57653]
DIFFCHROM_461	DHO007DHO009HG19	8283146	9	-	119842076	119842186	110	11	+	24393165	24394540	1375	3	NA	1	377	EE	IsolatedTranslocation	IsolatedTranslocation																					DHO005HG19	DHO007DHO009HG19	2	0	-	-	-	-	-	-
DEL_1420	DHO007DHO009HG19	8131776	9	+	138951322	138953141	1819	9	+	138960500	138962429	1929	6	7359	1	101	NA	Deletion	Deletion															Variation_4662	Variation_4662	2	WITHIN				DHO007DHO009HG19	1	0	-	-	-	NM_144653 [NACC2]	SI[1,1]	-
DIFFSTRAND_382	DHO007DHO009HG19	8579001	10	-	21278713	21281013	2300	10	+	29831081	29833915	2834	26	8552368	4	96	NA	UnpairedInversion	complex																						DHO007DHO009HG19	1	0	-	-	-	-	-	-
DEL_1422	DHO007DHO009HG19	8396473	10	+	21280446	21282380	1934	10	+	27452418	27455324	2906	9	6170038	4	173	NA	Deletion	complex															Variation_5416	Variation_5416	14	PARTIAL				DHO007DHO009HG19	1	57	NM_001010896 [C10orf113];NM_001177483 [C10orf113];NM_001010911 [C10orf114];NR_031736 [MIR1915];NM_207371 [C10orf140];NM_001195627 [MLLT10];NM_001195628 [MLLT10];NM_001195630 [MLLT10];NM_004641 [MLLT10];NM_001009569 [MLLT10];NM_001195626 [MLLT10];NM_022365 [DNAJC1];NM_012071 [COMMD3];NM_005180 [BMI1];NM_012443 [SPAG6];NM_172242 [SPAG6];NR_036533 [LOC100499489];NM_005028 [PIP4K2A];NM_173081 [ARMC3]…	-	-	-	-	-
DIFFSTRAND_383	DHO007DHO009HG19	8579013	10	-	21430382	21433288	2906	10	+	26480943	26484141	3198	24	5050561	1	124	NA	UnpairedInversion	UnpairedInversion																						DHO007DHO009HG19	1	0	-	-	-	-	-	-
DEL_1424	DHO007DHO009HG19	8396507	10	+	21957243	21959957	2714	10	+	26521378	26524784	3406	33	4561421	1	136	NA	Deletion	Deletion															Variation_4670	Variation_4670	3	COVER				DHO007DHO009HG19	1	24	NM_022365 [DNAJC1];NM_012071 [COMMD3];NM_005180 [BMI1];NM_012443 [SPAG6];NM_172242 [SPAG6];NR_036533 [LOC100499489];NM_005028 [PIP4K2A];NM_173081 [ARMC3];NM_012228 [MSRB2];NM_178161 [PTF1A];NM_153714 [C10orf67];NM_001145373 [OTUD1];NM_001098500 [KIAA1217];NM_001098501 [KIAA1217];NM_019590 [KIAA1217];NR_023388 [PRINS];NR_030334 [MIR603];NM_020824 [ARHGAP21];NM_020200 [PRTFDC1];NM_145010 [ENKUR];NM…	-	-	-	-	NM_004641 [MLLT10];NM_001009569 [MLLT10];NM_001195626 [MLLT10]
DIFFSTRAND_384	DHO007DHO009HG19	8454138	10	+	26497742	26500592	2850	10	-	36730389	36733074	2685	26	10232482	1	39	NA	UnpairedInversion	UnpairedInversion																						DHO007DHO009HG19	1	0	-	-	-	-	-	NM_017433 [MYO3A]
DIFFSTRAND_385	DHO007DHO009HG19	8454237	10	+	27945514	27948286	2772	10	-	28847650	28850349	2699	27	902063	1	100	NA	UnpairedInversion	UnpairedInversion																						DHO007DHO009HG19	1	0	-	-	-	-	-	-
DIFFSTRAND_386	DHO007DHO009HG19	8579341	10	-	28208670	28211992	3322	10	+	36700882	36704487	3605	21	8492212	1	880	EE	UnpairedInversion	UnpairedInversion																						DHO007DHO009HG19	1	0	-	-	-	-	-	-
DIFFSTRAND_387	DHO007DHO009HG19	8579420	10	-	29551484	29554214	2730	10	+	30228073	30230791	2718	16	676589	1	123	NA	UnpairedInversion	UnpairedInversion																						DHO007DHO009HG19	1	0	-	-	-	-	-	-
DIFFSTRAND_381	DHO007DHO009HG19	8454335	10	+	29825911	29829059	3148	10	-	30203886	30206236	2350	31	377177	4	100	NA	UnpairedInversion	complex																						DHO007DHO009HG19	1	0	-	-	-	-	-	-
DIFFSTRAND_388	DHO007DHO009HG19	8454400	10	+	30661888	30664870	2982	10	-	35839326	35840770	1444	8	5175900	1	90	NA	UnpairedInversion	UnpairedInversion																						DHO007DHO009HG19	1	0	-	-	-	-	-	-
DEL_1427	DHO007DHO009HG19	8397160	10	+	35059172	35062506	3334	10	+	35074766	35078174	3408	47	12260	1	132	NA	Deletion	Deletion															Variation_29585	Variation_29585	3	WITHIN				DHO007DHO009HG19	1	0	-	-	-	NM_001184785 [PARD3];NM_001184786 [PARD3];NM_001184787 [PARD3];NM_001184788 [PARD3];NM_001184789 [PARD3];NM_001184790 [PARD3];NM_001184791 [PARD3];NM_019619 [PARD3];NM_001184792 [PARD3];NM_001184793 [PARD3];NM_001184794 [PARD3]	SI[1,1];SI[1,1];SI[1,1];SI[1,1];SI[1,1];SI[1,1];SI[1,1];SI[1,1];SI[1,1];SI[1,1];SI[1,1]	-
DEL_1428	DHO007DHO009HG19	8397223	10	+	36173951	36176352	2401	10	+	36178469	36181124	2655	10	2117	1	13	NA	Deletion	Deletion																						DHO007DHO009HG19	1	0	-	-	-	-	-	-
DEL_526	DHO007DHO009HG19	8397913	10	+	56680392	56682541	2149	10	+	56685164	56687070	1906	12	2623	1	25	NA	Deletion	Deletion															Variation_9157	Variation_9157	3	WITHIN	DHO004HG19		DHO005HG19	DHO007DHO009HG19	3	0	-	-	-	-	-	-
DIFFSTRAND_390	DHO007DHO009HG19	8455391	10	+	59253836	59254367	531	10	-	59257707	59257959	252	4	3592	2	37	NA	UnpairedInversion	UnpairedInversion																						DHO007DHO009HG19	1	0	-	-	-	-	-	-
DIFFSTRAND_279	DHO007DHO009HG19	8580523	10	-	59257669	59257779	110	10	+	59259416	59261273	1857	3	1747	2	32	NA	UnpairedInversion	UnpairedInversion																					DHO005HG19	DHO007DHO009HG19	2	0	-	-	-	-	-	-
DIFFSTRAND_406	DHO007DHO009HG19	8581088	10	-	77443690	77445728	2038	10	+	77451060	77452996	1936	6	7370	1	21	NA	UnpairedInversion	UnpairedInversion																						DHO007DHO009HG19	1	0	-	-	-	-	-	-
DIFFSTRAND_407	DHO007DHO009HG19	8456001	10	+	77469926	77472693	2767	10	-	77567295	77569515	2220	10	96822	1	22	NA	UnpairedInversion	UnpairedInversion																						DHO007DHO009HG19	1	0	-	-	-	-	-	-
DIFFCHROM_604	DHO007DHO009HG19	8661272	10	-	79403761	79405271	1510	19	-	57030510	57031063	553	6	NA	47	165	NA	IsolatedTranslocation	complex															Variation_8662			SEPARATE				DHO007DHO009HG19	1	0	-	-	-	-	-	-
DIFFCHROM_620	DHO007DHO009HG19	8661275	10	-	79444571	79446389	1818	19	-	57249503	57250334	831	8	NA	4	161	NA	IsolatedTranslocation	complex															Variation_8662			SEPARATE				DHO007DHO009HG19	1	0	-	-	-	-	-	-
DIFFCHROM_621	DHO007DHO009HG19	8437615	10	+	79467796	79469449	1653	12	+	113280251	113282725	2474	7	NA	7	81	NA	IsolatedTranslocation	complex															Variation_8662			SEPARATE				DHO007DHO009HG19	1	0	-	-	-	-	-	-
DIFFCHROM_626	DHO007DHO009HG19	8605707	10	-	79473789	79475151	1362	19	+	56501088	56502365	1277	6	NA	2	186	NA	IsolatedTranslocation	IsolatedTranslocation															Variation_8662			SEPARATE				DHO007DHO009HG19	1	0	-	-	-	-	-	-
DIFFSTRAND_411	DHO007DHO009HG19	8581152	10	-	79474283	79475486	1203	10	+	81133284	81134308	1024	4	1659001	2	107	NA	UnpairedInversion	UnpairedInversion																						DHO007DHO009HG19	1	0	-	-	-	-	-	-
DIFFCHROM_628	DHO007DHO009HG19	8461764	10	+	79941749	79943331	1582	12	-	113262568	113262979	411	3	NA	2	98	NA	IsolatedTranslocation	IsolatedTranslocation																						DHO007DHO009HG19	1	0	-	-	-	-	-	-
DIFFCHROM_627	DHO007DHO009HG19	8386006	10	+	79943277	79944153	876	18	+	14705004	14705839	835	3	NA	2	82	NA	IsolatedTranslocation	IsolatedTranslocation																Variation_9297		SEPARATE				DHO007DHO009HG19	1	0	-	-	-	-	-	-
DIFFCHROM_619	DHO007DHO009HG19	8643780	10	-	81151102	81152989	1887	12	-	69677608	69679772	2164	8	NA	4	88	NA	IsolatedTranslocation	complex																						DHO007DHO009HG19	1	0	-	-	-	-	-	-
DIFFCHROM_618	DHO007DHO009HG19	8525586	10	+	81155120	81155513	393	19	+	57249495	57250263	768	6	NA	4	88	NA	IsolatedTranslocation	complex																						DHO007DHO009HG19	1	0	-	-	-	-	-	-
DIFFCHROM_602	DHO007DHO009HG19	8549153	10	-	85577236	85579079	1843	12	+	70943166	70944632	1466	13	NA	47	145	NA	IsolatedTranslocation	complex																Variation_6991		SEPARATE				DHO007DHO009HG19	1	0	-	-	-	-	-	-
DIFFCHROM_622	DHO007DHO009HG19	8437992	10	+	85586628	85588718	2090	12	+	113044530	113046651	2121	13	NA	7	101	NA	Transposition;IsolatedTranslocation	complex																						DHO007DHO009HG19	1	0	-	-	-	-	-	-
DIFFCHROM_629	DHO007DHO009HG19	8549159	10	-	85656855	85657037	182	12	+	69689243	69690939	1696	3	NA	2	90	NA	IsolatedTranslocation	IsolatedTranslocation																						DHO007DHO009HG19	1	0	-	-	-	-	-	-
DIFFCHROM_603	DHO007DHO009HG19	8644095	10	-	85712554	85715595	3041	12	-	113035105	113036370	1265	12	NA	47	22	NA	Transposition;IsolatedTranslocation	complex																						DHO007DHO009HG19	1	0	-	-	-	-	-	-
DIFFCHROM_605	DHO007DHO009HG19	8661514	10	-	85719446	85720515	1069	19	-	56522676	56524921	2245	13	NA	47	20	NA	IsolatedTranslocation	complex																						DHO007DHO009HG19	1	0	-	-	-	-	-	-
DIFFCHROM_624	DHO007DHO009HG19	8644098	10	-	85751044	85751168	124	12	-	113045584	113046926	1342	3	NA	7	137	NA	IsolatedTranslocation	complex																						DHO007DHO009HG19	1	0	-	-	-	-	-	-
DIFFCHROM_623	DHO007DHO009HG19	8462141	10	+	85751204	85752017	813	12	-	113275217	113278862	3645	3	NA	7	75	NA	IsolatedTranslocation	complex																						DHO007DHO009HG19	1	0	-	-	-	-	-	-
DEL_1441	DHO007DHO009HG19	8711774	11	+	10533327	10536239	2912	11	+	10538310	10541203	2893	9	2071	1	13	NA	Deletion	Deletion																						DHO007DHO009HG19	1	0	-	-	-	NM_016422 [RNF141]	EI[6,5]	-
DEL_1205	DHO007DHO009HG19	8714032	11	+	47523034	47525926	2892	11	+	47528029	47530709	2680	12	2103	1	152	NA	Deletion	Deletion															Variation_4741	Variation_4741	1	WITHIN			DHO005HG19	DHO007DHO009HG19	2	0	-	-	-	NM_001172639 [CELF1];NM_006560 [CELF1]	SI[1,1];SI[1,1]	-
DIFFCHROM_502	DHO007DHO009HG19	9015177	11	-	60214603	60214957	354	24	-	10029539	10031975	2436	7	NA	152	668	EE	IsolatedTranslocation	complex																Variation_4182		SEPARATE				DHO007DHO009HG19	1	0	-	-	-	-	-	NM_023945 [MS4A5]
DEL_1446	DHO007DHO009HG19	8714900	11	+	78887470	78890417	2947	11	+	78892582	78895074	2492	8	2165	1	13	NA	Deletion	Deletion																						DHO007DHO009HG19	1	0	-	-	-	NM_001098816 [ODZ4]	SI[3,3]	-
DEL_1447	DHO007DHO009HG19	8714916	11	+	79415882	79418334	2452	11	+	80313677	80316140	2463	12	895343	1	111	NA	Deletion	Deletion															Variation_0777	Variation_0777	20	COVER				DHO007DHO009HG19	1	0	-	-	-	-	-	-
DIFFCHROM_501	DHO007DHO009HG19	8972330	11	-	85195010	85195197	187	12	-	20704382	20704501	119	22	NA	152	92	NA	IsolatedTranslocation	complex															Variation_3860			SEPARATE				DHO007DHO009HG19	1	0	-	-	-	-	-	-
DIFFCHROM_193	DHO007DHO009HG19	9015408	11	-	85195010	85195228	218	24	-	10035897	10037882	1985	27	NA	152	14	NA	IsolatedTranslocation	complex															Variation_3860	Variation_4182		SEPARATE		DHO006DHO008HG19		DHO007DHO009HG19	2	0	-	-	-	-	-	-
DIFFCHROM_500	DHO007DHO009HG19	8851783	11	+	85195011	85195183	172	19	+	36066504	36066744	240	22	NA	152	99	NA	IsolatedTranslocation	complex															Variation_3860			SEPARATE				DHO007DHO009HG19	1	0	-	-	-	-	-	-
DIFFCHROM_192	DHO007DHO009HG19	8877022	11	-	85195016	85195217	201	16	-	33963102	33965589	2487	31	NA	152	18	NA	IsolatedTranslocation	complex															Variation_3860	Variation_8825		SEPARATE		DHO006DHO008HG19		DHO007DHO009HG19	2	0	-	-	-	-	-	-
DEL_1448	DHO007DHO009HG19	8715311	11	+	97259823	97263461	3638	11	+	97273711	97276124	2413	22	10250	1	50	NA	Deletion	Deletion															Variation_0309	Variation_0309	5	WITHIN				DHO007DHO009HG19	1	0	-	-	-	-	-	-
DIFFSTRAND_104	DHO007DHO009HG19	8731898	11	+	99688523	99690007	1484	11	-	99691101	99691284	183	10	1277	2	17	NA	UnpairedInversion	UnpairedInversion																			DHO004HG19		DHO005HG19	DHO007DHO009HG19	3	0	-	-	-	-	-	NM_014361 [CNTN5];NM_175566 [CNTN5]
DEL_1449	DHO007DHO009HG19	8715467	11	+	106393890	106396436	2546	11	+	106405218	106407728	2510	31	8782	1	14	NA	Deletion	Deletion																						DHO007DHO009HG19	1	0	-	-	-	-	-	-
DEL_414	DHO007DHO009HG19	8715581	11	+	114421295	114424708	3413	11	+	114431958	114433095	1137	12	7250	1	41	NA	Deletion	Deletion															Variation_3867	Variation_3867	4	WITHIN	DHO004HG19	DHO006DHO008HG19	DHO005HG19	DHO007DHO009HG19	4	0	-	-	-	-	-	-
DIFFCHROM_194	DHO007DHO009HG19	9125597	12	+	20704386	20704498	112	17	-	33478139	33478281	142	11	NA	152	76	NA	IsolatedTranslocation	complex																				DHO006DHO008HG19		DHO007DHO009HG19	2	0	-	-	-	-	-	NM_000921 [PDE3A]
DIFFCHROM_54	DHO007DHO009HG19	9306136	12	-	38444786	38445648	862	17	+	45213680	45214669	989	12	NA	152	120	NA	IsolatedTranslocation	complex															Variation_9692	Variation_5015		SEPARATE	DHO004HG19	DHO006DHO008HG19	DHO005HG19	DHO007DHO009HG19	4	0	-	-	-	-	-	-
DIFFCHROM_158	DHO007DHO009HG19	9134809	12	+	56989784	56989975	191	15	+	39995694	39998303	2609	7	NA	1	133	NA	IsolatedTranslocation	IsolatedTranslocation																Variation_4898		SEPARATE	DHO004HG19			DHO007DHO009HG19	2	0	-	-	-	-	-	NM_002898 [RBMS2]
DIFFSTRAND_408	DHO007DHO009HG19	9202741	12	-	69673099	69675532	2433	12	+	70860956	70863557	2601	13	1187857	4	166	NA	UnpairedInversion	complex																						DHO007DHO009HG19	1	0	-	-	-	-	-	-
DIFFCHROM_630	DHO007DHO009HG19	9249499	12	-	69687246	69689490	2244	18	-	14081208	14083983	2775	10	NA	2	86	NA	IsolatedTranslocation	IsolatedTranslocation																Variation_4053		SEPARATE				DHO007DHO009HG19	1	0	-	-	-	-	-	-
DIFFCHROM_631	DHO007DHO009HG19	9025546	12	+	69960220	69961643	1423	19	-	30511267	30513292	2025	8	NA	1	56	NA	IsolatedTranslocation	IsolatedTranslocation																						DHO007DHO009HG19	1	0	-	-	-	-	-	NM_001042555 [FRS2];NM_006654 [FRS2]
DIFFSTRAND_417	DHO007DHO009HG19	9202777	12	-	70614016	70615937	1921	12	+	70886599	70887164	565	5	272583	2	149	NA	UnpairedInversion	UnpairedInversion																						DHO007DHO009HG19	1	0	-	-	-	-	-	-
DIFFCHROM_632	DHO007DHO009HG19	9055689	12	+	70617420	70619577	2157	18	+	14007880	14009739	1859	12	NA	2	166	NA	IsolatedTranslocation	IsolatedTranslocation																Variation_4053		SEPARATE				DHO007DHO009HG19	1	0	-	-	-	-	-	-
DIFFSTRAND_409	DHO007DHO009HG19	9072049	12	+	112999103	112999928	825	12	-	113282128	113283813	1685	4	283885	7	100	NA	UnpairedInversion	complex																						DHO007DHO009HG19	1	0	-	-	-	-	-	-
DIFFCHROM_625	DHO007DHO009HG19	9251342	12	-	112999217	112999755	538	18	-	14711077	14711616	539	3	NA	7	146	NA	IsolatedTranslocation	complex																Variation_9297		SEPARATE				DHO007DHO009HG19	1	0	-	-	-	-	-	-
DIFFCHROM_607	DHO007DHO009HG19	9289689	12	-	113034529	113035769	1240	19	-	56523999	56525081	1082	6	NA	47	97	NA	IsolatedTranslocation	complex																						DHO007DHO009HG19	1	0	-	-	-	-	-	-
DIFFSTRAND_410	DHO007DHO009HG19	9072051	12	+	113046983	113047604	621	12	-	113275044	113276228	1184	7	228624	7	93	NA	UnpairedInversion	complex																						DHO007DHO009HG19	1	0	-	-	-	-	-	-
DIFFCHROM_582	DHO007DHO009HG19	9162415	12	+	113268736	113270107	1371	19	+	57266417	57269520	3103	18	NA	2	94	NA	IsolatedTranslocation	IsolatedTranslocation																						DHO007DHO009HG19	1	0	-	-	-	-	-	NM_001143854 [RPH3A];NM_014954 [RPH3A]
DIFFSTRAND_418	DHO007DHO009HG19	9203692	12	-	119391680	119393856	2176	12	+	129539417	129540361	944	9	10147737	1	67	NA	UnpairedInversion	UnpairedInversion																						DHO007DHO009HG19	1	0	-	-	-	-	-	-
DIFFSTRAND_419	DHO007DHO009HG19	9072125	12	+	120287457	120289409	1952	12	-	129147984	129148448	464	5	8859039	7	148	NA	UnpairedInversion	complex																						DHO007DHO009HG19	1	0	-	-	-	-	-	-
DIFFSTRAND_420	DHO007DHO009HG19	9072126	12	+	120288546	120289220	674	12	-	124693837	124694979	1142	3	4405759	7	142	NA	UnpairedInversion	complex																						DHO007DHO009HG19	1	0	-	-	-	-	-	-
DEL_1451	DHO007DHO009HG19	9041186	12	+	124692211	124694272	2061	12	+	129147731	129148614	883	8	4453459	7	133	NA	Deletion	complex															Variation_3900	Variation_3900	24	PARTIAL				DHO007DHO009HG19	1	15	NM_181709 [FAM101A];NM_001077261 [NCOR2];NM_006312 [NCOR2];NM_001082959 [SCARB1];NM_005505 [SCARB1];NM_021009 [UBC];NM_032656 [DHX37];NM_080626 [BRI3BP];NM_023928 [AACS];NM_052907 [TMEM132B];NR_034132 [LOC400084];NR_015398 [LOC100128554];NR_033878 [LOC387895];NR_033970 [LOC440117];NR_033987 [FLJ37505]-	-	-	-	-	-
DIFFSTRAND_421	DHO007DHO009HG19	9072158	12	+	124695142	124695545	403	12	-	129143340	129143658	318	5	4448113	7	155	NA	UnpairedInversion	complex																						DHO007DHO009HG19	1	0	-	-	-	-	-	-
DIFFSTRAND_422	DHO007DHO009HG19	9203735	12	-	124695182	124695482	300	12	+	125135590	125137326	1736	5	440408	7	141	NA	UnpairedInversion	complex																						DHO007DHO009HG19	1	0	-	-	-	-	-	-
DIFFSTRAND_423	DHO007DHO009HG19	9203736	12	-	124704688	124706421	1733	12	+	129142318	129144701	2383	17	4437630	7	133	NA	UnpairedInversion	complex																						DHO007DHO009HG19	1	0	-	-	-	-	-	-
DIFFSTRAND_424	DHO007DHO009HG19	9072178	12	+	128091008	128092396	1388	12	-	128407657	128409745	2088	15	317349	2	81	NA	UnpairedInversion	UnpairedInversion																						DHO007DHO009HG19	1	0	-	-	-	-	-	-
DIFFSTRAND_425	DHO007DHO009HG19	9203763	12	-	128404187	128406568	2381	12	+	128414986	128417765	2779	13	10799	2	95	NA	UnpairedInversion	UnpairedInversion																						DHO007DHO009HG19	1	0	-	-	-	-	-	-
TANDEM_157	DHO007DHO009HG19	9045957	12	+	129125722	129128851	3129	12	+	124654496	124657041	2545	18	4474355	1	118	NA	TandemDuplication	TandemDuplication															Variation_3900	Variation_3900	18	PARTIAL				DHO007DHO009HG19	1	0	-	-	-	-	-	NM_001136103 [TMEM132C]
TANDEM_156	DHO007DHO009HG19	9045958	12	+	129142844	129144761	1917	12	+	125134690	125136782	2092	19	4010071	7	99	NA	TandemDuplication	complex															Variation_3900	Variation_3900	23	PARTIAL				DHO007DHO009HG19	1	0	-	-	-	-	-	NM_001136103 [TMEM132C]
DIFFSTRAND_427	DHO007DHO009HG19	9072207	12	+	133762125	133764588	2463	12	-	133765508	133767596	2088	13	3008	1	56	NA	UnpairedInversion	UnpairedInversion																						DHO007DHO009HG19	1	0	-	-	-	-	-	NM_001165883 [ZNF268];NM_001165884 [ZNF268];NM_001165885 [ZNF268];NM_001165886 [ZNF268];NM_001165887 [ZNF268];NM_003415 [ZNF268];NM_152943 [ZNF268];NM_001165881 [ZNF268];NM_001165882 [ZNF268]
DIFFCHROM_198	DHO007DHO009HG19	9383757	13	+	28033713	28033815	102	17	-	45232048	45234381	2333	9	NA	152	163	NA	IsolatedTranslocation	complex																Variation_5015		SEPARATE		DHO006DHO008HG19		DHO007DHO009HG19	2	0	-	-	-	-	-	-
DIFFCHROM_198	DHO007DHO009HG19	9383758	13	+	28033717	28034033	316	17	-	45214578	45221341	6763	7	NA	152	186	NA	IsolatedTranslocation	complex																Variation_5015		SEPARATE		DHO006DHO008HG19		DHO007DHO009HG19	2	0	-	-	-	-	-	-
DEL_1455	DHO007DHO009HG19	9345538	13	+	57442481	57445226	2745	13	+	57449439	57452043	2604	14	4213	1	30	NA	Deletion	Deletion																						DHO007DHO009HG19	1	0	-	-	-	-	-	-
DEL_1456	DHO007DHO009HG19	9345573	13	+	58367192	58370016	2824	13	+	58373925	58376106	2181	10	3909	1	15	NA	Deletion	Deletion																						DHO007DHO009HG19	1	0	-	-	-	-	-	-
DEL_1457	DHO007DHO009HG19	9346123	13	+	73572858	73574377	1519	13	+	73577740	73579814	2074	6	3363	1	96	NA	Deletion	Deletion																						DHO007DHO009HG19	1	0	-	NM_006346 [PIBF1]	SI[17,17]	-	-	-
DIFFSTRAND_113	DHO007DHO009HG19	9472645	13	-	89112290	89112799	509	13	+	89112681	89114663	1982	5	391	1	15	NA	UnpairedInversion	UnpairedInversion																			DHO004HG19			DHO007DHO009HG19	2	0	-	-	-	-	-	-
DEL_1458	DHO007DHO009HG19	9542801	14	+	22026875	22029886	3011	14	+	22031924	22035048	3124	7	2038	1	177	NA	Deletion	Deletion																						DHO007DHO009HG19	1	0	-	-	-	-	-	-
DEL_1459	DHO007DHO009HG19	9544150	14	+	37633894	37636504	2610	14	+	37639605	37642477	2872	17	3101	1	84	NA	Deletion	Deletion																						DHO007DHO009HG19	1	0	-	-	-	NM_001171170 [SLC25A21];NM_030631 [SLC25A21]	SI[1,1];SI[1,1]	-
DIFFSTRAND_429	DHO007DHO009HG19	9601942	14	+	42159900	42162569	2669	14	-	42194647	42197760	3113	44	35191	1	78	NA	UnpairedInversion	UnpairedInversion																						DHO007DHO009HG19	1	0	-	-	-	-	-	NM_152447 [LRFN5]
DEL_662	DHO007DHO009HG19	9545395	14	+	87050101	87052835	2734	14	+	87054787	87057468	2681	6	1952	1	13	NA	Deletion	Deletion																			DHO004HG19			DHO007DHO009HG19	2	0	-	-	-	-	-	-
DIFFCHROM_56	DHO007DHO009HG19	9595623	14	+	88237579	88237809	230	24	-	10029495	10032020	2525	13	NA	152	604	EE	IsolatedTranslocation	complex																Variation_4182		SEPARATE	DHO004HG19		DHO005HG19	DHO007DHO009HG19	3	0	-	-	-	-	-	-
DIFFCHROM_199	DHO007DHO009HG19	9521290	14	+	88237641	88237822	181	17	-	45232068	45235614	3546	7	NA	152	120	NA	IsolatedTranslocation	complex																Variation_5015		SEPARATE		DHO006DHO008HG19		DHO007DHO009HG19	2	0	-	-	-	-	-	-
DEL_1462	DHO007DHO009HG19	9700703	15	+	38245797	38247376	1579	15	+	55119121	55120513	1392	3	16871745	1	92	NA	Deletion	Deletion															Variation_4901	Variation_4901	13	PARTIAL				DHO007DHO009HG19	1	266	NM_152594 [SPRED1];NM_001042429 [FAM98B];NM_173611 [FAM98B];NM_001128602 [RASGRP1];NM_005739 [RASGRP1];NM_207444 [C15orf53];NM_207445 [C15orf54];NM_003246 [THBS1];NM_152597 [FSIP1];NM_007223 [GPR176];NM_001013703 [EIF2AK4];NM_003134 [SRP14];NM_001003940 [BMF];NM_001003942 [BMF];NM_001003943 [BMF];NM_033503 [BMF];NM_001211 [BUB1B];NM_001128628 [PAK6];NM_001128629 [PAK6];NM_020168 [PAK6];NM_0010399…	-	-	-	-	-
DIFFCHROM_635	DHO007DHO009HG19	9709067	15	+	78210381	78212214	1833	17	+	17580650	17582341	1691	6	NA	1	117	NA	IsolatedTranslocation	IsolatedTranslocation																Variation_0495		SEPARATE				DHO007DHO009HG19	1	0	-	-	-	-	-	-
DIFFSTRAND_432	DHO007DHO009HG19	9750219	15	+	82520288	82525046	4758	15	-	84777641	84780492	2851	4	2255446	1	1982	Others	UnpairedInversion	UnpairedInversion																						DHO007DHO009HG19	1	0	-	-	-	-	-	-
DIFFCHROM_568	DHO007DHO009HG19	9808283	15	-	97006763	97009289	2526	17	-	20042168	20044836	2668	28	NA	2	107	NA	IsolatedTranslocation	IsolatedTranslocation																						DHO007DHO009HG19	1	0	-	-	-	-	-	-
DIFFSTRAND_361	DHO007DHO009HG19	9750728	15	+	98306610	98306903	293	15	-	101975165	101976538	1373	3	3669635	2	42	NA	UnpairedInversion	UnpairedInversion																						DHO007DHO009HG19	1	0	-	-	-	-	-	-
DIFFSTRAND_433	DHO007DHO009HG19	9914547	16	-	99392	101188	1796	16	+	110679	110916	237	3	11287	2	181	NA	UnpairedInversion	UnpairedInversion																						DHO007DHO009HG19	1	0	-	-	-	-	-	-
DIFFCHROM_508	DHO007DHO009HG19	9938811	16	-	33951053	33953234	2181	23	+	136520387	136520540	153	7	NA	152	84	NA	IsolatedTranslocation	complex															Variation_8825			SEPARATE				DHO007DHO009HG19	1	0	-	-	-	-	-	-
DIFFCHROM_506	DHO007DHO009HG19	9912064	16	-	33963101	33964184	1083	20	+	26188753	26190118	1365	7	NA	152	239	NA	IsolatedTranslocation	complex															Variation_8825	Variation_29708		SEPARATE				DHO007DHO009HG19	1	0	-	-	-	-	-	-
DIFFCHROM_58	DHO007DHO009HG19	9861447	16	+	33963565	33964185	620	17	-	33478151	33478272	121	13	NA	152	21	NA	IsolatedTranslocation	complex															Variation_8825			SEPARATE	DHO004HG19	DHO006DHO008HG19		DHO007DHO009HG19	3	0	-	-	-	-	-	-
DIFFSTRAND_434	DHO007DHO009HG19	9916382	16	-	69761905	69762124	219	16	+	69763997	69765529	1532	4	2092	1	108	NA	UnpairedInversion	UnpairedInversion																						DHO007DHO009HG19	1	0	-	-	-	-	-	-
DIFFCHROM_636	DHO007DHO009HG19	10011325	17	-	16356888	16359192	2304	19	-	58883061	58885812	2751	31	NA	1	150	NA	IsolatedTranslocation	IsolatedTranslocation																Variation_10572		SEPARATE				DHO007DHO009HG19	1	0	-	-	-	-	-	NR_027171 [NCRNA00188];NR_027172 [NCRNA00188];NR_027173 [NCRNA00188];NR_027174 [NCRNA00188];NR_027175 [NCRNA00188];NR_027176 [NCRNA00188];NR_027177 [NCRNA00188];NR_027178 [NCRNA00188]
DIFFCHROM_637	DHO007DHO009HG19	10011339	17	-	16505752	16508960	3208	19	-	36849529	36851017	1488	25	NA	3	141	NA	IsolatedTranslocation	IsolatedTranslocation																Variation_0512		SEPARATE				DHO007DHO009HG19	1	0	-	-	-	-	-	-
DIFFCHROM_638	DHO007DHO009HG19	10022409	17	-	16505780	16507236	1456	19	+	36851049	36852105	1056	15	NA	3	137	NA	IsolatedTranslocation	IsolatedTranslocation																Variation_0512		SEPARATE				DHO007DHO009HG19	1	0	-	-	-	-	-	-
DIFFCHROM_639	DHO007DHO009HG19	9993200	17	+	16524462	16527541	3079	19	-	56280670	56282854	2184	33	NA	25	133	NA	IsolatedTranslocation	complex															Variation_4023	Variation_23204		SEPARATE				DHO007DHO009HG19	1	0	-	-	-	-	-	-
DIFFCHROM_647	DHO007DHO009HG19	10011346	17	-	16531078	16534095	3017	19	-	56215732	56218256	2524	12	NA	25	131	NA	IsolatedTranslocation	complex															Variation_4023			SEPARATE				DHO007DHO009HG19	1	0	-	-	-	-	-	-
DIFFCHROM_642	DHO007DHO009HG19	10006946	17	+	16565865	16568510	2645	19	+	32376214	32378831	2617	13	NA	25	111	NA	Insertion;Transposition;IsolatedTranslocation	complex							Insertion_64	L2RDiffChrDirTrans	chr19:32373342..32375911	chr17:16565865..16576131	chr19:32376214..32378831	303	10266	10011351								DHO007DHO009HG19	1	0	-	-	-	-	-	-
DIFFCHROM_648	DHO007DHO009HG19	10011351	17	-	16573568	16576131	2563	19	-	32373342	32375911	2569	34	NA	25	127	NA	Insertion;Transposition;IsolatedTranslocation	complex							Insertion_64	L2RDiffChrDirTrans	chr19:32373342..32375911	chr17:16565865..16576131	chr19:32376214..32378831	303	10266	10006946								DHO007DHO009HG19	1	0	-	-	-	-	-	-
DIFFCHROM_649	DHO007DHO009HG19	10022418	17	-	16575106	16576488	1382	19	+	32376052	32376189	137	8	NA	25	111	NA	IsolatedTranslocation	complex															Variation_4023			SEPARATE				DHO007DHO009HG19	1	0	-	-	-	-	-	-
DIFFCHROM_652	DHO007DHO009HG19	10022422	17	-	16688128	16688442	314	19	+	28617166	28618209	1043	3	NA	2	155	NA	IsolatedTranslocation	IsolatedTranslocation															Variation_4023			SEPARATE				DHO007DHO009HG19	1	0	-	-	-	-	-	-
DIFFSTRAND_444	DHO007DHO009HG19	10015784	17	-	17060378	17063010	2632	17	+	20627044	20630214	3170	16	3566666	1	132	NA	Insertion;UnpairedInversion	Insertion							Insertion_61	F2BSameChrRevTrans	chr17:20622499..20622868	chr17:17060378..20376284	chr17:20627044..20630214	4176	3315906	9958740	Variation_4026	Variation_4026	1	WITHIN				DHO007DHO009HG19	1	0	-	-	-	-	-	NM_015134 [MPRIP];NM_201274 [MPRIP]
DIFFCHROM_640	DHO007DHO009HG19	9993304	17	+	17187611	17189912	2301	19	-	30362053	30364833	2780	18	NA	25	188	NA	IsolatedTranslocation	complex															Variation_7143			SEPARATE				DHO007DHO009HG19	1	0	-	-	-	-	-	-
DEL_723	DHO007DHO009HG19	9976999	17	+	17226689	17230214	3525	17	+	17231311	17234753	3442	6	1097	1	84	NA	Deletion	Deletion																			DHO004HG19			DHO007DHO009HG19	2	0	-	NM_020201 [NT5M]	SI[3,3]	-	-	-
DIFFSTRAND_445	DHO007DHO009HG19	9958405	17	+	17291318	17292855	1537	17	-	17929463	17931075	1612	6	638220	1	201	NA	UnpairedInversion	UnpairedInversion															Variation_0495	Variation_0495	39	WITHIN				DHO007DHO009HG19	1	0	-	-	-	-	-	-
DIFFCHROM_653	DHO007DHO009HG19	10022595	17	-	17793426	17796438	3012	19	+	32411304	32413844	2540	45	NA	2	99	NA	IsolatedTranslocation	IsolatedTranslocation															Variation_0495			SEPARATE				DHO007DHO009HG19	1	0	-	-	-	-	-	-
DIFFCHROM_643	DHO007DHO009HG19	10007186	17	+	18088843	18091790	2947	19	+	30365670	30368826	3156	57	NA	25	134	NA	IsolatedTranslocation	complex															Variation_0495			SEPARATE				DHO007DHO009HG19	1	0	-	-	-	-	-	NM_017758 [ALKBH5]
DIFFCHROM_654	DHO007DHO009HG19	10007286	17	+	19347938	19350519	2581	19	+	58213061	58216256	3195	32	NA	2	149	NA	IsolatedTranslocation	IsolatedTranslocation																						DHO007DHO009HG19	1	0	-	-	-	-	-	-
DIFFCHROM_615	DHO007DHO009HG19	10022792	17	-	19740297	19742076	1779	19	+	56325734	56327102	1368	17	NA	47	139	NA	Insertion;IsolatedTranslocation	complex							Insertion_65;Insertion_66	L2RDiffChrRevTrans;L2RDiffChrRevTrans	chr19:56324914..56325301;chr19:56322465..56325277	chr17:19740297..19772326;chr17:19740297..20692330	chr19:56325734..56327102;chr19:56325734..56327102	433;457	32029;952033	9993619;9993738								DHO007DHO009HG19	1	0	-	-	-	-	-	-
DIFFCHROM_612	DHO007DHO009HG19	10011727	17	-	19786951	19789268	2317	19	-	30629154	30632031	2877	32	NA	47	119	NA	IsolatedTranslocation	complex																						DHO007DHO009HG19	1	0	-	-	-	-	-	-
DIFFCHROM_613	DHO007DHO009HG19	10011735	17	-	19841625	19844364	2739	19	-	30655123	30656115	992	34	NA	47	122	NA	IsolatedTranslocation	complex																						DHO007DHO009HG19	1	0	-	-	-	-	-	-
DIFFCHROM_616	DHO007DHO009HG19	10022810	17	-	19841827	19842834	1007	19	+	54524965	54525989	1024	12	NA	47	166	NA	IsolatedTranslocation	complex																						DHO007DHO009HG19	1	0	-	-	-	-	-	-
DIFFCHROM_617	DHO007DHO009HG19	10022811	17	-	19842252	19844852	2600	19	+	31248960	31249780	820	27	NA	47	100	NA	IsolatedTranslocation	complex																						DHO007DHO009HG19	1	0	-	-	-	-	-	-
DIFFCHROM_610	DHO007DHO009HG19	9993738	17	+	20690093	20692330	2237	19	-	56322465	56325277	2812	36	NA	47	139	NA	Insertion;IsolatedTranslocation	complex							Insertion_66	L2RDiffChrRevTrans	chr19:56322465..56325277	chr17:19740297..20692330	chr19:56325734..56327102	457	952033	10022792								DHO007DHO009HG19	1	0	-	-	-	-	-	-
DIFFCHROM_614	DHO007DHO009HG19	10011847	17	-	20693520	20694290	770	19	-	56819998	56822228	2230	20	NA	47	149	NA	IsolatedTranslocation	complex															Variation_8836			SEPARATE				DHO007DHO009HG19	1	0	-	-	-	-	-	-
DIFFCHROM_644	DHO007DHO009HG19	10007441	17	+	20756823	20758682	1859	19	+	56290037	56290154	117	4	NA	25	98	NA	IsolatedTranslocation	complex															Variation_8836	Variation_3202		SEPARATE				DHO007DHO009HG19	1	0	-	-	-	-	-	-
DIFFCHROM_641	DHO007DHO009HG19	9993747	17	+	20758071	20759832	1761	19	-	58355576	58358174	2598	6	NA	25	96	NA	IsolatedTranslocation	complex															Variation_8836			SEPARATE				DHO007DHO009HG19	1	0	-	-	-	-	-	-
DIFFCHROM_650	DHO007DHO009HG19	10022907	17	-	20766661	20767662	1001	19	+	54669259	54670914	1655	5	NA	25	93	NA	IsolatedTranslocation	complex															Variation_8836	Variation_4088		SEPARATE				DHO007DHO009HG19	1	0	-	-	-	-	-	-
DIFFCHROM_645	DHO007DHO009HG19	10007442	17	+	20768072	20769016	944	19	+	36254741	36256509	1768	4	NA	25	109	NA	IsolatedTranslocation	complex															Variation_8836			SEPARATE				DHO007DHO009HG19	1	0	-	-	-	-	-	-
DIFFCHROM_651	DHO007DHO009HG19	10022908	17	-	20770389	20772413	2024	19	+	56221016	56223650	2634	16	NA	25	116	NA	IsolatedTranslocation	complex															Variation_8836			SEPARATE				DHO007DHO009HG19	1	0	-	-	-	-	-	-
DIFFCHROM_646	DHO007DHO009HG19	10007443	17	+	20783795	20786246	2451	19	+	56286122	56288425	2303	7	NA	25	119	NA	IsolatedTranslocation	complex															Variation_8836	Variation_3202		SEPARATE				DHO007DHO009HG19	1	0	-	-	-	-	-	-
DIFFCHROM_655	DHO007DHO009HG19	10011858	17	-	20966572	20966834	262	19	-	11600818	11602360	1542	3	NA	1	198	NA	IsolatedTranslocation	IsolatedTranslocation																						DHO007DHO009HG19	1	0	-	-	-	-	-	-
DIFFSTRAND_446	DHO007DHO009HG19	9958819	17	+	21519144	21522045	2901	17	-	61385536	61387443	1907	21	39865398	1	173	NA	UnpairedInversion	UnpairedInversion																						DHO007DHO009HG19	1	0	-	-	-	-	-	-
DEL_1476	DHO007DHO009HG19	9977666	17	+	32690709	32693786	3077	17	+	32695848	32698609	2761	36	2062	1	13	NA	Deletion	Deletion																						DHO007DHO009HG19	1	0	-	-	-	-	-	-
DEL_1032	DHO007DHO009HG19	9977676	17	+	32870312	32872793	2481	17	+	32874855	32877835	2980	9	2062	1	12	NA	Deletion	Deletion																				DHO006DHO008HG19	DHO005HG19	DHO007DHO009HG19	3	0	-	-	-	-	-	-
DIFFCHROM_62	DHO007DHO009HG19	10012364	17	-	33478139	33478310	171	19	-	24183666	24184823	1157	9	NA	152	137	NA	IsolatedTranslocation	complex																Variation_8869		SEPARATE	DHO004HG19			DHO007DHO009HG19	2	0	-	-	-	-	-	NM_001033576 [UNC45B];NM_173167 [UNC45B]
DIFFSTRAND_449	DHO007DHO009HG19	10016896	17	-	44311491	44311956	465	17	+	44354520	44354944	424	3	43029	6	126	NA	UnpairedInversion	complex																						DHO007DHO009HG19	1	0	-	-	-	-	-	-
DIFFSTRAND_452	DHO007DHO009HG19	9959488	17	+	45190998	45194178	3180	17	-	45733827	45736196	2369	14	542018	1	145	NA	UnpairedInversion	UnpairedInversion																						DHO007DHO009HG19	1	0	-	-	-	-	-	-
DEL_6	DHO007DHO009HG19	9978043	17	+	45212916	45214603	1687	17	+	45232026	45235660	3634	31	17423	152	173	NA	Deletion	complex															Variation_5015	Variation_5015	9	WITHIN	DHO004HG19	DHO006DHO008HG19	DHO005HG19	DHO007DHO009HG19	4	0	-	-	-	NM_001114091 [CDC27];NM_001256 [CDC27]	EI[14,8];EI[14,8]	-
DEL_8	DHO007DHO009HG19	9978044	17	+	45212918	45214671	1753	17	+	45247311	45249362	2051	20	32640	152	142	NA	Deletion	complex															Variation_5015	Variation_5015	17	WITHIN	DHO004HG19	DHO006DHO008HG19		DHO007DHO009HG19	3	0	-	-	-	NM_001114091 [CDC27];NM_001256 [CDC27]	EE[14,4];EE[14,4]	-
DIFFSTRAND_453	DHO007DHO009HG19	9959498	17	+	45417205	45419376	2171	17	-	45626394	45628548	2154	5	209172	1	145	NA	UnpairedInversion	UnpairedInversion																						DHO007DHO009HG19	1	0	-	-	-	-	-	NM_001195192 [C17orf57];NM_152347 [C17orf57]
DIFFCHROM_657	DHO007DHO009HG19	10024830	17	-	61202568	61205741	3173	19	+	28457610	28461066	3456	92	NA	1	117	NA	IsolatedTranslocation	IsolatedTranslocation																						DHO007DHO009HG19	1	0	-	-	-	-	-	NR_036146 [MIR548W];NM_025185 [TANC2]
DIFFCHROM_658	DHO007DHO009HG19	9995756	17	+	61237401	61240567	3166	19	-	11623236	11626330	3094	55	NA	2	175	NA	IsolatedTranslocation	IsolatedTranslocation															Variation_5021			SEPARATE				DHO007DHO009HG19	1	0	-	-	-	-	-	NR_036146 [MIR548W];NM_025185 [TANC2]
DIFFSTRAND_454	DHO007DHO009HG19	10017277	17	-	61244058	61246840	2782	17	+	79616916	79619047	2131	41	18372858	2	75	NA	UnpairedInversion	UnpairedInversion																						DHO007DHO009HG19	1	0	-	-	-	-	-	NR_036146 [MIR548W];NM_025185 [TANC2]
DIFFCHROM_659	DHO007DHO009HG19	10024845	17	-	61326011	61328116	2105	19	+	57585827	57588266	2439	8	NA	3	120	NA	IsolatedTranslocation	IsolatedTranslocation															Variation_5021			SEPARATE				DHO007DHO009HG19	1	0	-	-	-	-	-	NM_025185 [TANC2]
TANDEM_130	DHO007DHO009HG19	9980149	17	+	64205525	64206456	931	17	+	45279649	45281384	1735	9	18926807	6	144	NA	TandemDuplication	complex															Variation_7167	Variation_7167	3	COVER				DHO007DHO009HG19	1	0	-	-	-	-	-	-
DEL_1480	DHO007DHO009HG19	9978540	17	+	69932990	69935793	2803	17	+	69937718	69940533	2815	13	1925	1	24	NA	Deletion	Deletion																						DHO007DHO009HG19	1	0	-	-	-	-	-	-
TANDEM_164	DHO007DHO009HG19	9980863	17	+	76995932	76998683	2751	17	+	55633665	55635977	2312	8	21365018	2	27	NA	TandemDuplication	TandemDuplication															Variation_30028	Variation_30028	24	PARTIAL				DHO007DHO009HG19	1	0	-	-	-	-	-	-
DEL_1483	DHO007DHO009HG19	10095476	18	+	75927034	75930512	3478	18	+	77395860	77397463	1603	3	1465348	1	251	NA	Deletion	Deletion															Variation_4064	Variation_4064	17	COVER				DHO007DHO009HG19	1	7	NM_171999 [SALL3];NM_198531 [ATP9B];NM_006162 [NFATC1];NM_172388 [NFATC1];NM_172390 [NFATC1];NM_172387 [NFATC1];NM_172389 [NFATC1]-	-	-	-	-	-
DIFFSTRAND_455	DHO007DHO009HG19	10188119	19	-	2654435	2654666	231	19	+	3990195	3990352	157	3	1335760	1	149	NA	UnpairedInversion	UnpairedInversion																						DHO007DHO009HG19	1	0	-	-	-	-	-	-
DIFFSTRAND_457	DHO007DHO009HG19	10162736	19	+	28302422	28304254	1832	19	-	56702827	56705668	2841	42	28401414	7	134	NA	UnpairedInversion	complex																						DHO007DHO009HG19	1	0	-	-	-	-	-	-
DEL_785	DHO007DHO009HG19	10143670	19	+	28321406	28321858	452	19	+	28329485	28330283	798	3	7627	1	89	NA	Deletion	Deletion																			DHO004HG19			DHO007DHO009HG19	2	0	-	-	-	-	-	-
DIFFSTRAND_442	DHO007DHO009HG19	10189146	19	-	28615310	28615869	559	19	+	28617755	28619749	1994	11	2445	2	102	NA	UnpairedInversion	UnpairedInversion																						DHO007DHO009HG19	1	0	-	-	-	-	-	-
DIFFSTRAND_393	DHO007DHO009HG19	10162977	19	+	29239543	29241851	2308	19	-	29242686	29243371	685	21	1520	47	34	NA	UnpairedInversion	complex																						DHO007DHO009HG19	1	0	-	-	-	-	-	-
DEL_1431	DHO007DHO009HG19	10143892	19	+	29240478	29242677	2199	19	+	54519539	54521248	1709	34	25276862	47	86	NA	Deletion	complex															Variation_4076	Variation_4076	3	COVER				DHO007DHO009HG19	1	1112	NR_027318 [LOC148145];NM_006003 [UQCRFS1];NM_001146339 [VSTM2B];NM_006627 [POP4];NR_027368 [POP4];NM_024310 [PLEKHF1];NM_001031726 [C19orf12];NM_031448 [C19orf12];NM_001238 [CCNE1];NM_057182 [CCNE1];NM_003796 [C19orf2];NM_134447 [C19orf2];NM_014717 [ZNF536];NR_026894 [DKFZp566F0947];NM_020856 [TSHZ3];NM_001136156 [ZNF507];NM_014910 [ZNF507];NM_001172774 [DPY19L3];NM_207325 [DPY19L3];NM_004708 [PD…	-	-	-	-	-
DIFFSTRAND_398	DHO007DHO009HG19	10189327	19	-	29242703	29243312	609	19	+	54520622	54522613	1991	25	25277919	47	92	NA	Insertion;UnpairedInversion	complex							Insertion_74	F2BSameChrRevTrans	chr19:54512741..54515741	chr19:29242703..29669379	chr19:54520622..54522613	4881	426676	10163083								DHO007DHO009HG19	1	0	-	-	-	-	-	-
DIFFSTRAND_394	DHO007DHO009HG19	10163083	19	+	29666430	29669379	2949	19	-	54512741	54515741	3000	41	24846362	47	140	NA	Insertion;UnpairedInversion	complex							Insertion_74	F2BSameChrRevTrans	chr19:54512741..54515741	chr19:29242703..29669379	chr19:54520622..54522613	4881	426676	10189327								DHO007DHO009HG19	1	0	-	-	-	-	-	-
DEL_1432	DHO007DHO009HG19	10144102	19	+	30113171	30113571	400	19	+	30885721	30886180	459	7	772150	47	107	NA	Deletion	complex															Variation_9793	Variation_9793	1	COVER				DHO007DHO009HG19	1	7	NM_024310 [PLEKHF1];NM_001031726 [C19orf12];NM_031448 [C19orf12];NM_001238 [CCNE1];NM_057182 [CCNE1];NM_003796 [C19orf2];NM_134447 [C19orf2]-	-	-	-	-	-
DIFFSTRAND_399	DHO007DHO009HG19	10189529	19	-	30113178	30113555	377	19	+	30653886	30657641	3755	13	540708	47	86	NA	UnpairedInversion	complex																						DHO007DHO009HG19	1	0	-	-	-	-	-	-
DIFFSTRAND_400	DHO007DHO009HG19	10189532	19	-	30114469	30116802	2333	19	+	31249877	31250441	564	15	1135408	47	60	NA	Insertion;UnpairedInversion	complex							Insertion_75	F2BSameChrRevTrans	chr19:31246075..31248799	chr19:30114469..30890460	chr19:31249877..31250441	1078	775991	10163322								DHO007DHO009HG19	1	0	-	-	-	-	-	-
DIFFSTRAND_438	DHO007DHO009HG19	10163213	19	+	30366647	30369947	3300	19	-	36241929	36244650	2721	34	5874703	25	154	NA	UnpairedInversion	complex																						DHO007DHO009HG19	1	0	-	-	-	-	-	-
DIFFSTRAND_461	DHO007DHO009HG19	10189604	19	-	30497638	30499010	1372	19	+	54382194	54384455	2261	8	23884556	1	112	NA	UnpairedInversion	UnpairedInversion																						DHO007DHO009HG19	1	0	-	-	-	-	-	NM_003796 [C19orf2];NM_134447 [C19orf2]
DIFFSTRAND_395	DHO007DHO009HG19	10163281	19	+	30649772	30655423	5651	19	-	31249089	31250451	1362	22	595028	47	79	NA	UnpairedInversion	complex																						DHO007DHO009HG19	1	0	-	-	-	-	-	-
DIFFSTRAND_401	DHO007DHO009HG19	10189636	19	-	30652713	30653579	866	19	+	30885279	30885643	364	7	232566	47	94	NA	UnpairedInversion	complex																						DHO007DHO009HG19	1	0	-	-	-	-	-	-
DEL_1434	DHO007DHO009HG19	10144206	19	+	30652789	30653599	810	19	+	30657533	30658455	922	7	3934	47	16	NA	Deletion	complex																						DHO007DHO009HG19	1	0	-	-	-	-	-	-
DIFFSTRAND_402	DHO007DHO009HG19	10189637	19	-	30653160	30653703	543	19	+	30656199	30656696	497	8	3039	47	40	NA	UnpairedInversion	complex																						DHO007DHO009HG19	1	0	-	-	-	-	-	-
DEL_1435	DHO007DHO009HG19	10144207	19	+	30653724	30658451	4727	19	+	57425718	57428266	2548	49	26767267	47	86	NA	Insertion;Deletion	complex							Insertion_71	F2BSameChrDirTrans	chr19:57416550..57419345	chr19:28301751..30658451	chr19:57425718..57428266	6373	2356700	10146960	Variation_4076	Variation_4076	3	COVER				DHO007DHO009HG19	1	0	-	-	-	-	-	-
DIFFSTRAND_403	DHO007DHO009HG19	10189638	19	-	30655165	30656076	911	19	+	54525448	54527979	2531	20	23870283	47	142	NA	UnpairedInversion	complex																						DHO007DHO009HG19	1	0	-	-	-	-	-	-
DEL_1436	DHO007DHO009HG19	10144208	19	+	30656195	30656785	590	19	+	30886003	30888217	2214	11	229218	47	78	NA	Deletion	complex																						DHO007DHO009HG19	1	0	-	-	-	-	-	-
DIFFSTRAND_458	DHO007DHO009HG19	10163299	19	+	30730722	30733509	2787	19	-	56759451	56762158	2707	40	26028649	7	120	NA	UnpairedInversion	complex																						DHO007DHO009HG19	1	0	-	-	-	-	-	-
DIFFSTRAND_404	DHO007DHO009HG19	10189680	19	-	30885504	30893685	8181	19	+	56528442	56531535	3093	49	25642938	47	131	NA	UnpairedInversion	complex																						DHO007DHO009HG19	1	0	-	-	-	-	-	NM_014717 [ZNF536]
DIFFSTRAND_396	DHO007DHO009HG19	10163322	19	+	30886860	30890460	3600	19	-	31246075	31248799	2724	37	358339	47	241	NA	Insertion;UnpairedInversion	complex							Insertion_75	F2BSameChrRevTrans	chr19:31246075..31248799	chr19:30114469..30890460	chr19:31249877..31250441	1078	775991	10189532								DHO007DHO009HG19	1	0	-	-	-	-	-	NM_014717 [ZNF536]
DIFFSTRAND_462	DHO007DHO009HG19	10163348	19	+	31069847	31073324	3477	19	-	57217664	57220755	3091	37	26147431	1	115	NA	UnpairedInversion	UnpairedInversion																						DHO007DHO009HG19	1	0	-	-	-	-	-	-
DEL_1437	DHO007DHO009HG19	10144321	19	+	31248990	31249778	788	19	+	54524992	54527070	2078	22	23275214	47	142	NA	Deletion	complex															Variation_5445	Variation_5445	4	COVER				DHO007DHO009HG19	1	1099	NR_026894 [DKFZp566F0947];NM_020856 [TSHZ3];NM_001136156 [ZNF507];NM_014910 [ZNF507];NM_001172774 [DPY19L3];NM_207325 [DPY19L3];NM_004708 [PDCD5];NM_032139 [ANKRD27];NM_207391 [RGS9BP];NM_001105570 [NUDT19];NM_001110822 [TDRD12];NM_001126335 [SLC7A9];NM_014270 [SLC7A9];NM_032816 [CCDC123];NM_152266 [C19orf40];NM_033103 [RHPN2];NM_018025 [GPATCH1];NM_173479 [WDR88];NM_002333 [LRP3];NM_019849 [SLC7…	-	-	-	-	-
DIFFSTRAND_459	DHO007DHO009HG19	10163413	19	+	31472612	31475401	2789	19	-	56718507	56721152	2645	13	25245751	7	105	NA	UnpairedInversion	complex																						DHO007DHO009HG19	1	0	-	-	-	-	-	-
DIFFSTRAND_463	DHO007DHO009HG19	10189778	19	-	31490607	31494290	3683	19	+	57477594	57480812	3218	30	25986987	1	91	NA	UnpairedInversion	UnpairedInversion																						DHO007DHO009HG19	1	0	-	-	-	-	-	-
DIFFSTRAND_439	DHO007DHO009HG19	10163534	19	+	32372849	32374574	1725	19	-	32375960	32376202	242	9	1628	25	19	NA	UnpairedInversion	complex																						DHO007DHO009HG19	1	0	-	-	-	-	-	-
DIFFSTRAND_440	DHO007DHO009HG19	10163535	19	+	32375327	32378850	3523	19	-	36889768	36892795	3027	356	4513945	25	155	NA	UnpairedInversion	complex																						DHO007DHO009HG19	1	0	-	-	-	-	-	-
DEL_1485	DHO007DHO009HG19	10144491	19	+	32464671	32467869	3198	19	+	56140620	56143971	3351	92	23672751	1	154	NA	Deletion	Deletion															Variation_4076	Variation_4076	3	COVER				DHO007DHO009HG19	1	1232	NM_001136156 [ZNF507];NM_014910 [ZNF507];NM_001172774 [DPY19L3];NM_207325 [DPY19L3];NM_004708 [PDCD5];NM_032139 [ANKRD27];NM_207391 [RGS9BP];NM_001105570 [NUDT19];NM_001110822 [TDRD12];NM_001126335 [SLC7A9];NM_014270 [SLC7A9];NM_032816 [CCDC123];NM_152266 [C19orf40];NM_033103 [RHPN2];NM_018025 [GPATCH1];NM_173479 [WDR88];NM_002333 [LRP3];NM_019849 [SLC7A10];NM_004364 [CEBPA];NR_026887 [LOC80054];…	-	-	-	-	-
DIFFCHROM_433	DHO007DHO009HG19	10179992	19	-	33444332	33444437	105	20	-	26211119	26213246	2127	8	NA	3	92	NA	IsolatedTranslocation	IsolatedTranslocation																Variation_29708		SEPARATE			DHO005HG19	DHO007DHO009HG19	2	0	-	-	-	-	-	-
DIFFSTRAND_464	DHO007DHO009HG19	10189989	19	-	36220985	36224025	3040	19	+	58097943	58101165	3222	146	21876958	1	134	NA	UnpairedInversion	UnpairedInversion																						DHO007DHO009HG19	1	0	-	-	-	-	-	NM_014727 [MLL4]
DIFFSTRAND_465	DHO007DHO009HG19	10163628	19	+	36524188	36526591	2403	19	-	57156811	57159630	2819	10	20633039	2	137	NA	UnpairedInversion	UnpairedInversion																						DHO007DHO009HG19	1	0	-	-	-	-	-	-
DEL_1486	DHO007DHO009HG19	10144566	19	+	36610098	36612051	1953	19	+	57227726	57229125	1399	5	20615675	1	147	NA	Deletion	Deletion															Variation_5098	Variation_5098	12	PARTIAL				DHO007DHO009HG19	1	1124	NM_001003962 [CAPNS1];NM_001749 [CAPNS1];NM_001864 [COX7A1];NM_001042474 [ZNF565];NM_152477 [ZNF565];NM_001099638 [ZNF146];NM_001099639 [ZNF146];NM_007145 [ZNF146];NR_029389 [LOC100134317];NM_020917 [ZFP14];NM_133466 [ZFP82];NR_033748 [LOC644189];NM_001145343 [ZNF566];NM_001145344 [ZNF566];NM_001145345 [ZNF566];NM_032838 [ZNF566];NR_036504 [LOC728752];NM_001012756 [ZNF260];NM_001166036 [ZNF260];N…	-	-	-	-	NM_001281 [TBCB]
DIFFSTRAND_405	DHO007DHO009HG19	10190025	19	-	36686164	36689221	3057	19	+	56532567	56536364	3797	31	19846403	47	158	NA	Insertion;UnpairedInversion	complex							Insertion_76	F2BSameChrRevTrans	chr19:56529561..56532144	chr19:36686164..56327080	chr19:56532567..56536364	423	19640916	10163845								DHO007DHO009HG19	1	0	-	-	-	-	-	-
DEL_1438	DHO007DHO009HG19	10144576	19	+	36690246	36693344	3098	19	+	54515743	54518543	2800	27	17822399	47	159	NA	Deletion	complex															Variation_5445	Variation_5445	5	COVER				DHO007DHO009HG19	1	939	NM_001099638 [ZNF146];NM_001099639 [ZNF146];NM_007145 [ZNF146];NR_029389 [LOC100134317];NM_020917 [ZFP14];NM_133466 [ZFP82];NR_033748 [LOC644189];NM_001145343 [ZNF566];NM_001145344 [ZNF566];NM_001145345 [ZNF566];NM_032838 [ZNF566];NR_036504 [LOC728752];NM_001012756 [ZNF260];NM_001166036 [ZNF260];NM_001166037 [ZNF260];NM_001166038 [ZNF260];NM_001145649 [ZNF529];NM_001145650 [ZNF529];NM_020951 [ZNF…	-	-	-	-	-
DIFFSTRAND_437	DHO007DHO009HG19	10190034	19	-	36849806	36851064	1258	19	+	36851153	36853897	2744	26	1347	3	136	NA	UnpairedInversion	UnpairedInversion																						DHO007DHO009HG19	1	0	-	-	-	-	-	-
DEL_1471	DHO007DHO009HG19	10144590	19	+	36867022	36868911	1889	19	+	58359423	58361822	2399	15	21490512	25	154	NA	Deletion	complex															Variation_5445	Variation_5445	4	COVER				DHO007DHO009HG19	1	1169	NM_133466 [ZFP82];NR_033748 [LOC644189];NM_001145343 [ZNF566];NM_001145344 [ZNF566];NM_001145345 [ZNF566];NM_032838 [ZNF566];NR_036504 [LOC728752];NM_001012756 [ZNF260];NM_001166036 [ZNF260];NM_001166037 [ZNF260];NM_001166038 [ZNF260];NM_001145649 [ZNF529];NM_001145650 [ZNF529];NM_020951 [ZNF529];NR_027239 [ZNF529];NM_032825 [ZNF382];NM_153257 [ZNF461];NM_152603 [ZNF567];NM_001193552 [ZNF850];NM_…	-	-	-	-	-
TANDEM_158	DHO007DHO009HG19	10145961	19	+	36868680	36868898	218	19	+	36238323	36239015	692	4	630575	25	137	NA	TandemDuplication	complex															Variation_5097	Variation_5097	25	COVER				DHO007DHO009HG19	1	0	-	-	-	-	-	-
DEL_1487	DHO007DHO009HG19	10144598	19	+	37343975	37346573	2598	19	+	37550306	37553146	2840	10	203733	1	85	NA	Deletion	Deletion															Variation_10553	Variation_10553	5	PARTIAL				DHO007DHO009HG19	1	3	NM_001037232 [ZNF829];NM_001171979 [ZNF829];NM_198539 [ZNF568]-	-	-	-	-	NM_003419 [ZNF345]
DIFFSTRAND_469	DHO007DHO009HG19	10190182	19	-	54232511	54234364	1853	19	+	58230277	58232210	1933	11	3997766	4	197	NA	UnpairedInversion	complex																						DHO007DHO009HG19	1	0	-	-	-	-	-	-
DIFFSTRAND_470	DHO007DHO009HG19	10190183	19	-	54233144	54235601	2457	19	+	54900113	54900816	703	8	666969	4	202	NA	UnpairedInversion	complex																						DHO007DHO009HG19	1	0	-	-	-	-	-	NR_030209 [MIR518E]
DEL_1472	DHO007DHO009HG19	10144779	19	+	54666170	54666894	724	19	+	54681994	54682944	950	3	15100	25	146	NA	Insertion;Deletion	complex							Insertion_70	F2BSameChrDirTrans	chr19:54676356..54678491	chr19:36885006..54666894	chr19:54681994..54682944	3503	17781888	10146587	Variation_4088	Variation_4088	1	PARTIAL				DHO007DHO009HG19	1	0	-	-	-	-	-	-
DIFFSTRAND_471	DHO007DHO009HG19	10190195	19	-	54785422	54787856	2434	19	+	55142022	55143864	1842	4	356600	1	1556	Others	UnpairedInversion	UnpairedInversion																						DHO007DHO009HG19	1	0	-	-	-	-	-	-
DIFFSTRAND_468	DHO007DHO009HG19	10163835	19	+	54896425	54899462	3037	19	-	57606125	57609300	3175	137	2709838	4	185	NA	UnpairedInversion	complex																						DHO007DHO009HG19	1	0	-	-	-	-	-	-
DIFFSTRAND_441	DHO007DHO009HG19	10163843	19	+	56289908	56290159	251	19	-	58354745	58356991	2246	7	2066832	25	139	NA	UnpairedInversion	complex																						DHO007DHO009HG19	1	0	-	-	-	-	-	-
DIFFSTRAND_397	DHO007DHO009HG19	10163845	19	+	56325756	56327080	1324	19	-	56529561	56532144	2583	15	205064	47	132	NA	Insertion;UnpairedInversion	complex							Insertion_76	F2BSameChrRevTrans	chr19:56529561..56532144	chr19:36686164..56327080	chr19:56532567..56536364	423	19640916	10190025								DHO007DHO009HG19	1	0	-	-	-	-	-	-
TANDEM_155	DHO007DHO009HG19	10146774	19	+	56528350	56529438	1088	19	+	30652784	30657500	4716	39	25876654	47	139	NA	TandemDuplication	complex															Variation_4076	Variation_4076	3	COVER				DHO007DHO009HG19	1	0	-	-	-	-	-	NM_153447 [NLRP5]
DIFFSTRAND_466	DHO007DHO009HG19	10190214	19	-	56564284	56566213	1929	19	+	57150794	57153070	2276	8	586510	2	144	NA	UnpairedInversion	UnpairedInversion																						DHO007DHO009HG19	1	0	-	-	-	-	-	NM_153447 [NLRP5]
DIFFSTRAND_460	DHO007DHO009HG19	10190217	19	-	56757429	56759989	2560	19	+	57411801	57414525	2724	33	654372	7	164	NA	UnpairedInversion	complex																						DHO007DHO009HG19	1	0	-	-	-	-	-	-
DEL_1491	DHO007DHO009HG19	10144811	19	+	56951467	56954318	2851	19	+	56958343	56961563	3220	12	4025	1	466	EE	Deletion	Deletion																						DHO007DHO009HG19	1	0	-	-	-	NM_022103 [ZNF667];NR_030740 [ZNF667]	SI[4,4];SI[6,6]	-
DIFFSTRAND_472	DHO007DHO009HG19	10190225	19	-	57203129	57205790	2661	19	+	58343692	58346202	2510	12	1140563	1	580	EE	UnpairedInversion	UnpairedInversion																						DHO007DHO009HG19	1	0	-	-	-	-	-	-
TANDEM_165	DHO007DHO009HG19	10147004	19	+	57579937	57582319	2382	19	+	30381804	30384848	3044	14	27200515	3	133	NA	TandemDuplication	TandemDuplication															Variation_4082	Variation_4082	3	COVER				DHO007DHO009HG19	1	0	-	-	-	-	-	-
TANDEM_161	DHO007DHO009HG19	10147071	19	+	58215896	58219541	3645	19	+	32390357	32394111	3754	274	25829184	2	123	NA	TandemDuplication	TandemDuplication															Variation_4076	Variation_4076	3	COVER				DHO007DHO009HG19	1	0	-	-	-	-	-	-
TANDEM_160	DHO007DHO009HG19	10147082	19	+	58359351	58361848	2497	19	+	36238356	36241417	3061	16	22123492	25	123	NA	TandemDuplication	complex															Variation_5445	Variation_5445	4	COVER				DHO007DHO009HG19	1	0	-	-	-	-	-	NM_032828 [ZNF587]
DEL_1492	DHO007DHO009HG19	10205832	20	+	25195023	25196209	1186	20	+	25208728	25210774	2046	7	12519	2	56	NA	Deletion	Deletion																						DHO007DHO009HG19	1	0	-	-	-	-	-	NM_001114089 [ENTPD6];NM_001247 [ENTPD6]
DEL_1493	DHO007DHO009HG19	10205833	20	+	25205751	25207736	1985	20	+	38767594	38768106	512	4	13559858	2	141	NA	Deletion	Deletion															Variation_4098	Variation_4098	4	COVER				DHO007DHO009HG19	1	237	NM_002862 [PYGB];NM_015600 [ABHD12];NM_001042472 [ABHD12];NM_021067 [GINS1];NM_025176 [NINL];NM_152667 [NANP];NM_015655 [ZNF337];NR_027061 [FAM182B];NR_026714 [FAM182B];NR_004846 [LOC100134868];NR_026713 [FAM182A];NR_003678 [C20orf191];NR_030386 [MIR663];NR_003579 [FRG1B];NM_001037730 [DEFB115];NM_001037731 [DEFB116];NM_054112 [DEFB118];NM_153289 [DEFB119];NM_173460 [DEFB119];NM_153323 [DEFB119];…	-	-	-	-	-
DIFFCHROM_509	DHO007DHO009HG19	10239307	20	-	26188882	26190025	1143	24	+	10034938	10036141	1203	8	NA	152	331	EE	IsolatedTranslocation	complex															Variation_29708	Variation_4182		SEPARATE				DHO007DHO009HG19	1	0	-	-	-	-	-	-
DIFFCHROM_660	DHO007DHO009HG19	10199652	20	+	26261025	26262148	1123	23	-	61728946	61732966	4020	3	NA	1	1451	Others	IsolatedTranslocation	IsolatedTranslocation															Variation_29708			SEPARATE				DHO007DHO009HG19	1	0	-	-	-	-	-	-
DEL_1497	DHO007DHO009HG19	10206572	20	+	51718191	51720039	1848	20	+	51722689	51724882	2193	8	2650	1	17	NA	Deletion	Deletion																						DHO007DHO009HG19	1	0	-	NM_173485 [TSHZ2]	SI[1,1]	-	-	-
DIFFSTRAND_474	DHO007DHO009HG19	10218294	20	+	51744017	51746709	2692	20	-	51757634	51760888	3254	17	14179	1	164	NA	UnpairedInversion	UnpairedInversion																						DHO007DHO009HG19	1	0	-	-	-	-	-	NM_173485 [TSHZ2]
DEL_816	DHO007DHO009HG19	10247043	21	+	18609135	18611898	2763	21	+	18614104	18616475	2371	6	2206	1	13	NA	Deletion	Deletion																			DHO004HG19		DHO005HG19	DHO007DHO009HG19	3	0	-	-	-	-	-	-
DEL_1499	DHO007DHO009HG19	10263162	22	+	21438808	21441436	2628	22	+	21454191	21456740	2549	17	12755	1	145	NA	Deletion	Deletion															Variation_0816	Variation_0816	6	WITHIN				DHO007DHO009HG19	1	0	-	-	-	-	-	-
DIFFCHROM_661	DHO007DHO009HG19	10284122	23	+	606269	609589	3320	24	-	5999291	6001829	2538	3	NA	1	63	NA	IsolatedTranslocation	IsolatedTranslocation															Variation_0821	Variation_4179		SEPARATE				DHO007DHO009HG19	1	0	-	-	-	-	-	NM_006883 [SHOX]
DEL_1504	DHO007DHO009HG19	10273928	23	+	1813636	1815252	1616	23	+	1818589	1819916	1327	6	3337	1	1107	EE	Deletion	Deletion																						DHO007DHO009HG19	1	0	-	-	-	-	-	-
DEL_1505	DHO007DHO009HG19	10274851	23	+	29208733	29210069	1336	23	+	29271977	29273703	1726	7	61908	1	128	NA	Deletion	Deletion															Variation_0241	Variation_0241	45	PARTIAL				DHO007DHO009HG19	1	0	-	NM_014271 [IL1RAPL1]	SI[2,2]	-	-	-
DIFFSTRAND_475	DHO007DHO009HG19	10281124	23	+	35866835	35869185	2350	23	-	35958858	35960553	1695	8	91368	1	124	NA	UnpairedInversion	UnpairedInversion																						DHO007DHO009HG19	1	0	-	-	-	-	-	-
DIFFCHROM_598	DHO007DHO009HG19	10284520	23	+	55172333	55172717	384	24	-	59003260	59003462	202	7	NA	29	128	NA	IsolatedTranslocation	complex															Variation_23256			SEPARATE				DHO007DHO009HG19	1	0	-	-	-	-	-	-
DIFFSTRAND_476	DHO007DHO009HG19	10291367	24	+	6764177	6765714	1537	24	-	8862761	8864694	1933	7	2098980	2	20	NA	UnpairedInversion	UnpairedInversion																						DHO007DHO009HG19	1	0	-	-	-	-	-	-
DIFFSTRAND_477	DHO007DHO009HG19	10291567	24	-	6766566	6769181	2615	24	+	8872086	8875071	2985	11	2105520	2	20	NA	UnpairedInversion	UnpairedInversion																						DHO007DHO009HG19	1	0	-	-	-	-	-	-
DEL_1506	DHO007DHO009HG19	10290928	24	+	7396306	7398155	1849	24	+	17350509	17353408	2899	12	9952354	1	133	NA	Deletion	Deletion															Variation_4180	Variation_4180	3	COVER				DHO007DHO009HG19	1	40	NR_001552 [TTTY16];NR_001551 [TTTY12];NR_001550 [TTTY18];NR_001549 [TTTY19];NR_001548 [TTTY11];NR_001547 [RBMY1A3P];NR_001546 [TTTY20];NR_001553 [FAM197Y2P];NM_001164471 [TSPY4];NM_001077697 [TSPY3];NM_003308 [TSPY1];NR_001573 [RBMY3AP];NR_003591 [TTTY8B];NR_001533 [TTTY8];NR_003592 [TTTY7B];NR_001534 [TTTY7];NR_003588 [TTTY21B];NR_001535 [TTTY21];NR_003590 [TTTY2B];NR_001536 [TTTY2];NR_003589 [T…	-	-	-	-	-
DIFFSTRAND_478	DHO007DHO009HG19	10291579	24	-	7407447	7410318	2871	24	+	7410380	7412866	2486	12	2933	1	77	NA	UnpairedInversion	UnpairedInversion																						DHO007DHO009HG19	1	0	-	-	-	-	-	-
[truncated: 9 more columns]

## Sheet: Supp Table S6 legend
RepClusterID	cross-comparison cluster ID
Lib	library ID
Index	library internal cluster index
ChromL	chromosome of the left anchor of the cluster
StrandL	strand of the left anchor of the cluster
StartL	start position of the left anchor of the cluster
EndL	end position of the left anchor of the cluster
SpanL	span of left anchor of the cluster
ChromR	chromosome of the right anchor of the cluster
StrandR	strand of the right anchor of the cluster
StartR	start position of the right anchor of the cluster
EndR	end position of the right anchor of the cluster
SpanR	span of right anchor of the cluster
UniqueSize	dPET cluster size
Span	size of deleted or tandremrepeated genomic segment or distance between breakpoints on different strands of the same chromosome
SuperClusterSize	number of clusters which are close to each other (supercluster size)
BlastScore1	highest Blast score when blasting left anchor + 15 kb extension toward break point against right anchor + 15 kb extension toward break point
AlignmentType1	Blast alignment type: NA = highest blast score < 1000, EE = blast score >1000 between the extensions, EC = blast score >1000 between anchor and extension, Others = blast score >1000 between anchors or anchors + extensions
Type	type of dPET cluster, more than one type can be assigned to a dPET cluster, complexity (superclustering) is not considered
SV	SV which is assigned to a dPET cluster, complexity (superclustering) is considered
INV_LeftSegment	for inversions: coordinates of merged left anchor regions
INV_InvSegment	for inversions: coordinates of merged right anchor regions
INV_RightSegment	for inversions: coordinates of merged right anchor regions
INV_GapSpan	for inversions: coordinates of maximum sized inverted segment
INV_InvSpan	for inversions: coordinates of minimum sized inverted segment
INV_PartnerCluster	cluster ID of the partner dPET cluster of the inversion
INS_Type	type of clusters for insertion
INS_Desc	insertion type
INS_LeftSegment	for insertions: coordinates of merged left anchor regions
INS_InsSegment	for insertions: coordinates of inserted fragment
INS_RightSegment	for insertions: coordinates of merged right anchor regions
INS_ParentGapSpan	for insertions: size of the gap on the parental chromosome where the fragment is inserted
INS_InsertionSpan	for insertions: size of the inserted fragment
INS_PartnerCluster	cluster ID of the partner dPET cluster of the insertion
LeftSVdb	SV ID of DGV which matches the left break point
RightSVdb	SV ID of DGV which matches the right break point
CoverageSVdb	% by which the structural variation (dPET cluster coordinates) overlaps whith the best matching SV of DGV (the larger event [DGV or this study] is taken as reference)
CoverageTypeSVdb	the type of overlap with the best matching SV of DGV: WITHIN = the detected SV is within (part of) the event in DGV, COVER = the detected SV is larger than the in DGV, SEPARATE = the two break points are located in different events in DGV
DHO004HG19	the dPET cluster is detected in this library (genome, see Library_legend)
DHO006DHO008HG19	the dPET cluster is detected in this library (genome, see Library_legend)
DHO005HG19	the dPET cluster is detected in this library (genome, see Library_legend)
DHO007DHO009HG19	the dPET cluster is detected in this library (genome, see Library_legend)
CancerLibCount	the number of OS genomes which have this SV
DeletedGeneCount	# of genes which are in the deletion
DeletedGene	genes which are in the deletion
SpanningGene(+)	genes on the + strand which span across the two break points of the SV
SpanningGeneINFO(+)	intron or exon in which left and right breakpoints are located, with SI = SameIntron, SE stands for SameExon, II = Intron-Intron (different introns), EE = Exon-Exon (different exons), EI = Exon-Intron, IE = Intron-Exon, [x, y] =intron/exon number.
SpanningGene(-)	genes on the - strand which span across the two break points of the SV
SpanningGeneINFO(-)	intron or exon in which left and right breakpoints are located, with SI = SameIntron, SE stands for SameExon, II = Intron-Intron (different introns), EE = Exon-Exon (different exons), EI = Exon-Intron, IE = Intron-Exon, [x, y] =intron/exon number.
TruncGeneLeft(+)	genes on the + strand which are truncated by the left break point
TruncGeneRight(+)	genes on the + strand which are truncated by the right break point
TruncGeneRight(-)	genes on the - strand which are truncated by the right break point
TruncGeneLeft(-)	genes on the - strand which are truncated by the left break point
Fusion/truncated_gene	predicted fusion gene or 5' or 3' truncated gene based on orientation of genomic fusion
Fusion_gene_symbols	Gene symbols for fusion genes
WithinGene(+)	genes on the + strand which are completely within the SV (see: GeneAnnotation_cluster_based.ppt)
WithinGene(-)	genes on the - strand which are completely within the SV (see: GeneAnnotation_cluster_based.ppt)
WithinGene(+/-)	# of genes which are inside the SV (except deletions)
Comment	artifact based on insprection of the genome browser

## Sheet: Supp Table 6 library ID legend
Sequencing library ID	Patient sample ID
DHO004HG19	AJF
DHO005HG19	PZP
DHO006DHO008HG19	KRD
DHO007DHO009HG19	YZH
Corresponding raw sequences at Short Read Archive (http://trace.ncbi.nlm.nih.gov/Traces/sra/) at the National Center for Biotechnology Information (NCBI) with the study reference number PRJNA244486 have a prefix "PAK" (e.g. PAKAJF).
